# Supplementary material for: Comprehensive Analysis of Disulfidptosis-Related LncRNAs in Molecular Classification, Immune Microenvironment Characterization and Prognosis of Gastric Cancer
Source: Biomedicines. 2023 Nov 28;11(12):3165. doi: 10.3390/biomedicines11123165 (PMC10741100; doi:10.3390/biomedicines11123165)
Supplement: Supplementary file 1 [file biomedicines-11-03165-s001.zip]

Archive with 6 entries (6 files):
- Supplementary Figure S1.pdf
- Supplementary Table S1.pdf
- Supplementary Table S2.xlsx
- Supplementary Table S3.xls
- Supplementary Table S4.xlsx
- supplementary table S5.xls
