# Supplementary material for: Comprehensive Analysis of Disulfidptosis-Related LncRNAs in Molecular Classification, Immune Microenvironment Characterization and Prognosis of Gastric Cancer
Source: Biomedicines. 2023 Nov 28;11(12):3165. doi: 10.3390/biomedicines11123165 (PMC10741100; doi:10.3390/biomedicines11123165)
Supplement: Supplementary file 1 [file biomedicines-11-03165-s001.zip › Supplementary Table S2.xlsx]

## Sheet: Sheet1
Table S2.Disulfidptosis related gene
ZHX2
UBASH3B
TRIP6
TNKS1BP1
TLN1
TARDBP
STRAP
SQSTM1
SPG20
SMPD4
SART3
SAMM50
SAFB2
RUFY1
RRP1
RPA1
RNH1
PRDX1
PRC1
PML
PDLIM1
NSUN2
NLN
MYL6
MYH9
MYH10
MRPS17
IQGAP1
IPO7
IPO4
INF2
HNRNPU
HNRNPM
HNRNPA3
GTF2I
GCN1L1
FLNB;FLNC
FLNB
FLNA
FANCI
DSTN
DHX9
DBN1
CHD4
CHCHD3
CD2AP
CAPZB
BOP1
ATXN10
ARMC6
ANP32E
ACTB
AAAS
ACTN4
ACTN2
ACTN3
ACTN1
HNRNPH1
HNRNPH3
HNRNPH2
MYH11
MYH14
MYH1
MYH2
MYH6
MYH4
MYH13
MYH8
MYH7B
MYH7
MYH3
PCBP2
PCBP3
PCBP1
MYL6B
TLN2
TDP43
SAFB
