# Supplementary material for: Comprehensive Analysis of Disulfidptosis-Related LncRNAs in Molecular Classification, Immune Microenvironment Characterization and Prognosis of Gastric Cancer
Source: Biomedicines. 2023 Nov 28;11(12):3165. doi: 10.3390/biomedicines11123165 (PMC10741100; doi:10.3390/biomedicines11123165)
Supplement: Supplementary file 1 [file biomedicines-11-03165-s001.zip › Supplementary Table S3.xls]

Table S3. Differential expression of lncRNAs between GC and normal tissues
gene	conMean	treatMean	logFC	pValue	fdr
FKBP14-AS1	0.214475	0.502455097	1.228185181	1.04E-08	3.06E-08
AC100814.1	2.390616667	4.794676214	1.004050579	9.69E-08	2.34E-07
AC011477.2	2.075172222	4.799312379	1.209596645	1.08E-07	2.59E-07
AC011773.4	0.054811111	0.216590534	1.982429906	4.08E-09	1.30E-08
AC008735.1	0.235075	0.760592476	1.694002549	1.50E-09	5.20E-09
OGFRP1	1.165038889	2.900530825	1.315938839	3.69E-12	2.60E-11
AL133243.2	1.696619444	3.786764806	1.158302817	1.47E-09	5.11E-09
TRIM36-IT1	0.110025	0.261849272	1.250905221	6.08E-05	9.25E-05
AC087749.2	0.468352778	1.011443447	1.110748129	0.000157107	0.000225475
AL033504.1	0.083252778	0.247703883	1.573046173	5.78E-06	1.03E-05
AC022382.2	0.303927778	0.705011893	1.213919058	9.69E-08	2.34E-07
AC127035.1	0.268361111	0.674634466	1.329930403	1.67E-07	3.86E-07
AC105219.3	0.420975	1.409900971	1.743787369	7.14E-12	4.60E-11
AP4B1-AS1	0.357527778	0.996366262	1.478620836	2.89E-11	1.49E-10
LARS2-AS1	0.082869444	0.320080583	1.949523004	3.17E-08	8.36E-08
PDXP-DT	0.087677778	0.225244903	1.361211321	4.00E-07	8.69E-07
AC009120.2	1.134105556	2.329743689	1.038616319	1.21E-07	2.85E-07
AP001107.5	7.076513889	1.099529126	-2.686152998	1.61E-06	3.13E-06
AP001527.2	1.191525	2.46861432	1.050892235	9.51E-07	1.93E-06
AL670729.2	0.030127778	0.258722816	3.102241115	2.51E-10	1.04E-09
FGF14-AS2	3.827677778	1.635311165	-1.22690421	6.58E-06	1.16E-05
AL157400.4	0.137572222	0.345815049	1.329811452	3.32E-06	6.11E-06
AL078590.2	0.143211111	0.295527913	1.04515097	8.27E-06	1.44E-05
LINC01419	0.006427778	0.799891748	6.959340905	4.28E-07	9.21E-07
AC109460.2	0.804997222	2.62038932	1.702725464	1.50E-15	3.78E-14
AP001469.3	0.728394444	1.974345874	1.438582925	2.36E-13	2.43E-12
LINC00115	0.630038889	1.26461335	1.005183568	8.33E-10	3.10E-09
YEATS2-AS1	0.187427778	0.602745631	1.685214505	1.12E-12	9.42E-12
AL139351.3	0.130625	0.365654126	1.485048605	0.000636233	0.00084137
SDCBP2-AS1	0.714980556	1.513779126	1.082178806	5.96E-10	2.25E-09
AC069234.1	0.110991667	0.263278155	1.246136461	0.002119644	0.002563576
AL589765.4	1.375944444	3.061398544	1.153768652	3.28E-07	7.25E-07
PROX1-AS1	0.035872222	0.316522087	3.141367151	0.000178724	0.000254996
AC023509.6	0.310191667	0.781628155	1.333322507	9.79E-08	2.36E-07
SNHG11	2.516072222	5.790440049	1.202499657	2.80E-17	1.70E-15
AC074117.1	1.733058333	5.978577427	1.786482028	9.93E-20	2.18E-17
AL117209.1	0.565697222	1.190305097	1.073229418	8.09E-07	1.66E-06
LAMTOR5-AS1	0.134033333	0.375150485	1.48487759	1.73E-14	2.83E-13
CYTOR	0.386588889	1.492130583	1.948501719	1.08E-19	2.18E-17
AC020558.2	0.431230556	1.14908301	1.413951711	4.13E-09	1.31E-08
AL079304.1	0.096822222	0.234452184	1.275883609	0.00080133	0.001034226
AC133961.1	0.116652778	0.258551699	1.148232124	0.000304681	0.000419943
AC010595.1	0.001280556	0.477796117	8.543481473	1.12E-07	2.68E-07
AL021707.6	1.786647222	5.41435	1.599533352	3.30E-13	3.17E-12
AL445231.1	0.351822222	0.852508252	1.276867189	3.98E-10	1.59E-09
AC093675.2	0.075847222	0.302538835	1.995952093	5.49E-12	3.66E-11
AC011700.1	0.022994444	0.325362136	3.82268912	4.66E-07	9.98E-07
LINC02709	0.176008333	0.713916748	2.020112109	3.25E-13	3.14E-12
HOXC13-AS	0.015941667	0.58658665	5.201469866	1.45E-06	2.85E-06
MAFG-DT	2.275252778	7.354144903	1.692530767	2.26E-12	1.69E-11
AL357054.4	3.974894444	1.394508738	-1.511159575	0.004620425	0.00536601
AC110491.1	0.973888889	0.141081311	-2.787230301	0.002903487	0.003445975
SNHG1	8.729008333	26.43101942	1.5983424	2.50E-15	5.61E-14
AC023494.1	0.560658333	1.810322087	1.691052639	8.82E-14	1.07E-12
AL121989.1	0.165163889	0.755362864	2.193271565	1.82E-10	7.79E-10
LINC02418	0.03495	1.333790534	5.254095849	2.07E-07	4.71E-07
AC087521.1	1.553638889	0.405259223	-1.938734293	0.01660006	0.017885463
AC068205.2	0.160797222	0.604833738	1.911296132	2.44E-14	3.75E-13
MSC-AS1	0.434044444	0.869614806	1.002533727	4.13E-07	8.92E-07
SCAT2	0.378794444	2.235617961	2.561186594	3.99E-17	2.01E-15
AC007405.2	0.008922222	0.283337136	4.988972811	7.84E-14	9.68E-13
AC025034.1	0.346766667	1.112594417	1.681890642	1.89E-11	1.06E-10
EIPR1-IT1	0.051869444	0.363525485	2.809099687	1.20E-12	9.95E-12
AL133406.2	0.482802778	1.696485194	1.813042958	4.97E-12	3.35E-11
AC145207.5	1.945636111	4.564953398	1.230358222	4.02E-12	2.78E-11
ZNF451-AS1	0.235180556	0.517114078	1.136713796	1.55E-09	5.33E-09
AC092800.1	0.133602778	0.277167476	1.05280797	0.000829766	0.001068095
ARHGAP26-AS1	0.1445	0.29175267	1.013676366	0.017367743	0.018616487
AC027018.1	0.254255556	0.806333495	1.665097355	4.60E-09	1.44E-08
AC012459.1	0.416877778	1.040793689	1.319987745	8.34E-11	3.94E-10
AL360181.2	2.349825	4.917488107	1.065368245	1.21E-08	3.50E-08
AL451047.1	0.097913889	0.288268204	1.557826293	2.37E-05	3.82E-05
AC004156.1	0.106769444	0.238430583	1.159070464	8.64E-07	1.77E-06
C1RL-AS1	0.744727778	2.290136893	1.620648763	1.86E-14	2.98E-13
AC090948.3	0.706783333	2.064679126	1.546577663	4.54E-12	3.12E-11
AL022311.1	0.215208333	0.51056966	1.246373867	1.57E-12	1.24E-11
AL354793.1	0.0792	0.296131796	1.902667068	2.88E-06	5.38E-06
AC131159.1	0.587652778	1.477832039	1.330446434	3.56E-07	7.79E-07
AL035404.2	0.077758333	0.321824757	2.049206112	1.45E-05	2.41E-05
AL031985.3	1.215227778	4.009340291	1.722138118	6.17E-18	5.30E-16
AL139147.1	0.080441667	0.377355825	2.229910667	5.47E-10	2.11E-09
AL390728.6	4.759186111	16.87876117	1.826422242	4.64E-16	1.33E-14
AC007038.1	0.573280556	1.969019175	1.780163909	2.24E-14	3.48E-13
AP000442.1	0.337530556	0.971078641	1.524570023	9.62E-14	1.13E-12
AC083843.2	1.012711111	3.13018034	1.628023092	1.54E-12	1.23E-11
AC079209.1	0.056175	0.230519903	2.036891193	1.13E-10	5.19E-10
ADAMTS9-AS2	1.723458333	0.515982524	-1.739912311	6.35E-05	9.63E-05
LINC02614	0.437894444	1.081362379	1.304195018	5.64E-08	1.43E-07
SP2-AS1	1.021394444	2.454032524	1.264614253	2.70E-13	2.72E-12
AC100778.2	0.344177778	0.940144417	1.449728438	1.78E-10	7.73E-10
ST3GAL3-AS1	0.105305556	0.326425728	1.632173222	6.56E-05	9.92E-05
AC027682.5	0.098772222	0.214666019	1.119916564	0.007305416	0.008280227
AC004908.1	1.069683333	2.450181311	1.195704743	3.80E-07	8.28E-07
AC012213.2	0.056466667	0.243871602	2.110650397	2.39E-09	7.92E-09
AC084880.3	0.644444444	0.18532767	-1.797977698	0.000358683	0.000491591
AC073370.1	0.1177	0.335098544	1.509471096	0.001134389	0.001432447
AC138956.2	1.073025	2.53284199	1.239073389	6.31E-09	1.94E-08
AL121757.1	0.050088889	0.240418447	2.26298508	0.003151629	0.00371933
AC005071.1	0.148216667	0.430218447	1.5373617	9.34E-06	1.61E-05
AC015660.2	0.192922222	0.868735437	2.170897555	7.14E-05	0.000107273
AL021878.4	0.85475	1.861931553	1.123225616	6.88E-08	1.71E-07
AC024060.2	3.031188889	8.12147767	1.421858487	1.92E-12	1.46E-11
AC079949.5	0.176577778	0.859983252	2.284004773	0.000110627	0.000162765
AC131649.1	0.063947222	0.214978398	1.749238102	0.001460809	0.00180868
AC009486.1	0.133983333	0.46776068	1.803717043	2.36E-06	4.46E-06
RNF157-AS1	0.156144444	0.495912621	1.667204704	6.58E-05	9.95E-05
AL033384.2	0.608383333	1.475632282	1.278280719	2.71E-07	6.05E-07
AL139095.4	0.135708333	0.318806311	1.232170873	1.34E-05	2.25E-05
AC010173.1	0.186416667	0.507661893	1.44533712	2.19E-11	1.18E-10
RNF216P1	1.706875	3.500159466	1.036063243	1.47E-16	5.12E-15
AC113382.2	0.137444444	0.283218689	1.043067877	0.001161548	0.001465476
AL590666.2	4.927208333	15.60705	1.663355491	2.13E-08	5.83E-08
STX18-AS1	0.255788889	0.649059709	1.343397605	2.99E-16	9.11E-15
FENDRR	16.67910556	8.185053641	-1.026978147	0.000460261	0.000622055
AL139330.1	0.120513889	0.380725	1.659549884	0.001255451	0.001571734
DNAJC3-DT	1.308822222	3.38321699	1.370126562	1.06E-09	3.76E-09
AC004943.2	0.582633333	1.717856068	1.559949016	1.20E-17	8.77E-16
DDX11-AS1	0.131294444	0.619582767	2.238491146	3.38E-17	1.83E-15
AC016727.3	0.343672222	1.500379612	2.12622241	1.41E-12	1.15E-11
AC007991.2	0.345405556	11.0664068	5.001751765	1.39E-10	6.25E-10
AC022182.1	0.166513889	0.452469417	1.442177766	5.29E-05	8.14E-05
AC092338.3	0.476833333	1.105361893	1.212961785	9.57E-10	3.48E-09
AC007610.2	0.082161111	0.22091068	1.426935568	5.74E-06	1.02E-05
AC005387.1	0.27465	0.732907767	1.416037362	2.19E-08	5.98E-08
AC004837.2	0.316891667	1.039582039	1.713941987	2.14E-11	1.16E-10
FLNB-AS1	0.640911111	1.524866748	1.25048699	7.58E-07	1.57E-06
AL035461.2	0.817522222	3.387119903	2.050729206	1.85E-14	2.98E-13
AL157938.3	0.127288889	0.320699272	1.333114587	2.31E-07	5.24E-07
AC104781.1	0.058219444	0.226193204	1.957982605	0.00067037	0.000881558
AL355574.1	1.54945	4.041427427	1.38310874	3.76E-12	2.64E-11
AC117834.1	0.082697222	0.237379369	1.521283778	1.36E-06	2.71E-06
AC106820.3	0.518669444	1.866734466	1.84762944	3.72E-13	3.53E-12
AL352979.4	0.650952778	0.291775485	-1.157694214	0.007907577	0.008914329
AC010327.6	0.617594444	1.594692476	1.368546558	1.78E-11	1.00E-10
AC098656.1	0.027475	0.562852913	4.356566573	1.16E-06	2.33E-06
AC008870.2	0.537430556	1.580819903	1.556522763	1.47E-12	1.20E-11
AC073529.1	0.102563889	0.330667233	1.68885722	7.08E-15	1.34E-13
AP001107.3	0.182691667	0.658414563	1.849585418	1.13E-08	3.33E-08
ADORA2A-AS1	0.132888889	0.48071165	1.854951286	0.000256252	0.000357579
AL049840.2	3.079247222	6.271557282	1.02624602	1.96E-08	5.44E-08
AC073655.2	0.349791667	0.826520631	1.240554912	4.69E-08	1.21E-07
AC015849.3	2.660147222	8.120051456	1.609982778	9.77E-14	1.14E-12
AC005355.1	0.07025	0.28859199	2.038461129	0.00193216	0.00234849
AC116049.1	0.010352778	0.493460922	5.574846023	3.65E-07	7.98E-07
WARS2-AS1	0.853680556	2.031830583	1.251011889	7.19E-14	9.06E-13
AL731566.2	0.783330556	2.44719199	1.64343415	2.07E-13	2.16E-12
AL645504.1	0.194955556	0.40741699	1.063360878	0.00024963	0.000350346
AC099811.4	0.203338889	0.503752913	1.308830116	1.07E-05	1.84E-05
ERICD	0.3665	0.814169175	1.151515402	4.51E-10	1.78E-09
AC022215.2	0.087563889	0.240593204	1.458187957	1.64E-05	2.70E-05
AC087620.1	0.227908333	0.953309466	2.064490945	4.10E-06	7.46E-06
AC103769.1	1.363280556	3.845825	1.496210625	3.88E-06	7.08E-06
AC004080.2	0.248319444	3.344619903	3.751573126	2.27E-13	2.35E-12
TP73-AS3	0.115794444	0.243458981	1.072112681	0.000665679	0.000876178
AC091588.2	0.142919444	0.347394903	1.281374376	0.045713283	0.045996629
LINC01503	1.009991667	2.631788835	1.381700348	4.05E-07	8.76E-07
RHPN1-AS1	0.488419444	2.358053398	2.271403847	3.58E-14	5.22E-13
AC009120.4	0.106691667	0.223822816	1.06890961	0.000889439	0.00113789
SUGT1-DT	0.839352778	3.000674757	1.83793775	5.80E-14	7.43E-13
LINC00114	0.074816667	0.68288835	3.190218125	0.000758347	0.000986594
EDRF1-AS1	0.153802778	0.352502427	1.196551632	4.28E-07	9.21E-07
AC012313.8	0.119663889	0.384465777	1.683867328	5.07E-11	2.50E-10
AL627308.3	0.122169444	0.304303155	1.316625793	0.001758274	0.002147859
AC007731.3	0.199580556	0.558426214	1.484395495	4.73E-07	1.01E-06
AC245052.1	0.10535	0.228934951	1.119747422	0.002341656	0.002813454
ANKRD10-IT1	5.390819444	23.88688641	2.147642319	3.32E-17	1.83E-15
THAP9-AS1	5.383075	15.56928398	1.532200166	8.50E-16	2.30E-14
C10orf55	0.093425	0.268291019	1.5219182	3.79E-09	1.21E-08
AC093515.1	0.011911111	0.345425728	4.857995638	4.24E-13	3.95E-12
AC093484.4	1.877555556	4.433245874	1.239507782	2.37E-09	7.89E-09
AC016526.2	0.2002	0.702191748	1.810423067	1.17E-08	3.42E-08
OSBPL10-AS1	0.08035	0.238302427	1.568423717	3.83E-08	9.98E-08
AC093297.2	2.523533333	6.302875971	1.32056513	2.24E-12	1.68E-11
AC022395.1	0.061211111	0.272285194	2.153253075	3.28E-10	1.33E-09
SLFNL1-AS1	0.218711111	0.591626699	1.435660645	1.25E-12	1.03E-11
SNHG16	9.176988889	19.87047451	1.114533559	2.33E-12	1.72E-11
AL121750.1	0.092047222	0.217240291	1.238845613	0.003128765	0.003701316
AC010761.4	0.237677778	0.734480825	1.627717806	6.73E-09	2.03E-08
AC092143.3	0.258716667	0.86108301	1.734779326	1.36E-10	6.14E-10
ATP2C2-AS1	0.202202778	0.490239563	1.2776841	4.33E-07	9.29E-07
AC006557.1	0.104086111	0.278281553	1.418767706	7.12E-07	1.48E-06
AL731563.3	0.290163889	0.778093204	1.423074993	7.62E-10	2.86E-09
AC006160.1	0.210925	0.697456553	1.725373249	8.95E-12	5.51E-11
AL450992.2	0.115747222	0.39481335	1.7701932	4.56E-12	3.12E-11
AC069257.1	0.4978	1.269444175	1.350558817	6.42E-08	1.60E-07
AC120114.1	0.738280556	1.815640777	1.298237727	9.93E-09	2.94E-08
WASHC5-AS1	0.152111111	0.809992961	2.412783831	4.69E-14	6.32E-13
AC011773.2	0.0963	0.25667767	1.414350089	0.000743094	0.000968475
AL160163.1	0.168891667	0.480582767	1.508686771	1.39E-05	2.33E-05
AC004830.2	0.304688889	1.070664806	1.813098089	7.87E-10	2.94E-09
AC009102.2	0.767483333	0.363292961	-1.079002008	0.031916267	0.032837793
AC130469.1	0.195511111	0.440195388	1.170893431	0.001189776	0.001495924
AC034229.4	0.300213889	1.112796117	1.890126663	1.06E-09	3.76E-09
BX322234.1	0.316936111	0.743581311	1.230298463	1.86E-09	6.36E-09
LINC02156	0.081227778	0.701261408	3.109907254	6.75E-15	1.31E-13
AC011491.2	0.194816667	0.460450728	1.240929679	4.07E-05	6.37E-05
AL109935.1	0.234908333	0.506927913	1.109682711	0.000704831	0.000923549
AL078581.4	0.418733333	0.92278835	1.139968021	9.37E-07	1.91E-06
AC007991.4	0.051194444	1.294413835	4.660167863	4.29E-10	1.70E-09
LINC00449	0.195183333	0.607991748	1.639221875	8.12E-11	3.86E-10
AC083862.1	0.362633333	0.896425728	1.305672512	4.27E-10	1.69E-09
AC010491.2	0.085583333	0.720668447	3.073933905	5.11E-12	3.43E-11
AC027796.4	0.987680556	2.580822087	1.385714278	1.81E-10	7.77E-10
LINC00242	0.236988889	0.654189806	1.464889858	8.01E-07	1.65E-06
ADPGK-AS1	0.093233333	0.240333981	1.366122891	2.32E-11	1.24E-10
AC126773.3	0.605338889	1.243125971	1.038157555	5.26E-06	9.45E-06
LINC01393	0.073058333	0.232266505	1.668660371	1.99E-05	3.25E-05
LINC02575	1.362705556	9.145300485	2.746556705	2.61E-08	7.00E-08
AC005180.2	4.084194444	1.680212379	-1.281407952	2.29E-06	4.34E-06
AC092910.3	0.426991667	1.392791505	1.70569949	6.98E-17	3.09E-15
AP000866.6	0.449747222	1.359513592	1.595904299	7.13E-13	6.47E-12
AC012073.1	0.6222	3.144447087	2.337356059	4.08E-19	5.42E-17
AL136301.1	0.154572222	0.42704466	1.466105875	2.24E-05	3.61E-05
LINC00618	0.132508333	0.505124272	1.930555274	1.80E-08	5.04E-08
AC120498.10	1.250480556	0.611018689	-1.033194211	0.022659042	0.023902426
AC098484.4	0.317008333	1.187003155	1.904731099	6.68E-15	1.31E-13
AC004637.1	1.818047222	0.705116262	-1.366456614	0.013136813	0.014355186
AC012615.6	0.886058333	2.105969417	1.2490109	2.37E-09	7.89E-09
AC091057.1	0.666	3.810998786	2.516575066	5.17E-19	6.30E-17
AC005391.1	0.310075	2.072817476	2.740903966	4.46E-12	3.08E-11
AL356299.2	0.229747222	1.280531311	2.478623205	4.87E-15	1.02E-13
AC066613.1	0.182552778	0.600373058	1.717545616	1.93E-12	1.46E-11
AC068189.1	0.115627778	0.48028034	2.054388729	6.21E-09	1.91E-08
FAM222A-AS1	0.401416667	1.077758738	1.424861836	2.94E-05	4.68E-05
HCG18	2.974647222	6.931158252	1.220377876	1.31E-13	1.47E-12
AC002128.1	0.505305556	1.756437864	1.797424594	5.10E-14	6.75E-13
AC022506.2	0.214180556	0.517590534	1.272983722	9.27E-08	2.25E-07
FBXL19-AS1	0.921033333	2.765282039	1.586101357	6.90E-15	1.33E-13
SNHG4	1.161180556	5.129403155	2.143198648	4.42E-17	2.15E-15
AC073896.3	1.343680556	3.336796602	1.312273553	7.01E-12	4.55E-11
SND1-IT1	0.716119444	2.08154466	1.539382367	6.41E-09	1.96E-08
AL449214.1	0.07335	0.24201068	1.722201842	0.002817003	0.0033515
AC023632.5	0.641344444	1.719570631	1.422877083	2.90E-07	6.44E-07
AC137932.3	0.326616667	0.953764078	1.546034036	4.21E-13	3.94E-12
DEPDC1-AS1	0.057894444	0.242952913	2.069179909	8.84E-10	3.24E-09
AC002542.6	0.311230556	0.771696117	1.310049139	7.94E-06	1.38E-05
AP000753.1	0.109166667	0.249203398	1.190791335	0.001616113	0.001990844
AC113143.1	0.635638889	2.906670874	2.193088425	7.38E-12	4.73E-11
NADK2-AS1	0.592594444	1.422827184	1.263643438	1.56E-07	3.62E-07
SNHG20	0.690283333	1.765231553	1.354596884	8.09E-16	2.27E-14
AC004847.1	0.683566667	2.042906311	1.57946909	1.59E-08	4.48E-08
AC111197.1	0.73805	2.310247573	1.646257002	2.38E-08	6.46E-08
AC087501.1	0.235425	0.675500728	1.520689795	1.74E-07	4.00E-07
CTBP1-AS	0.568997222	1.347590777	1.243888945	8.58E-10	3.17E-09
AC096637.2	0.051516667	0.243958981	2.243527439	1.14E-10	5.19E-10
Z94721.1	0.760547222	3.034253155	1.996231726	3.88E-14	5.40E-13
AL353796.1	1.003852778	2.39361432	1.253643008	2.57E-11	1.33E-10
AC243967.3	0.095383333	0.233283981	1.290278136	0.000101306	0.000149806
LINC00894	0.344397222	0.929017233	1.431631852	4.29E-11	2.14E-10
AC108463.2	0.046669444	0.714912621	3.937216724	1.12E-16	4.37E-15
AP006248.3	0.054072222	0.235791505	2.124552188	0.027879379	0.028887783
AL009031.1	0.122413889	0.280108252	1.194217235	5.44E-05	8.36E-05
AF129075.3	1.016958333	2.140546602	1.073718674	1.76E-08	4.93E-08
AC090181.2	0.879822222	4.560121602	2.37378835	2.04E-16	6.58E-15
AC011476.3	1.271436111	2.653630583	1.061508575	1.43E-09	5.01E-09
AC092666.1	0.053327778	0.375982767	2.817707422	0.000301783	0.000416341
AC011498.3	0.088841667	0.324447087	1.868674852	1.48E-08	4.23E-08
AL356417.2	0.052505556	0.794615049	3.91971413	4.71E-14	6.32E-13
BRWD1-AS1	0.111938889	0.240049272	1.100619227	0.000695353	0.000911949
AL021707.3	0.450169444	1.134875243	1.333993669	9.25E-08	2.25E-07
AL023553.1	0.133422222	0.271426214	1.024561083	0.03552462	0.036269371
AC008115.3	0.983327778	3.224785922	1.713459087	2.14E-12	1.61E-11
AL590729.1	0.178161111	0.825337621	2.211801944	8.15E-13	7.04E-12
AL161891.1	0.28195	1.430559466	2.343068221	2.69E-18	2.73E-16
AL512625.3	1.454980556	3.752590049	1.366886819	0.000688429	0.000903679
AP002907.1	0.518188889	1.51621335	1.548922786	1.64E-10	7.27E-10
AC018878.1	0.163558333	0.383950728	1.231115917	3.64E-05	5.73E-05
AL139042.1	0.037455556	0.260930097	2.800411736	0.003401954	0.003995381
AL161729.3	0.300552778	1.292523301	2.10450003	1.51E-11	8.62E-11
RNF213-AS1	0.637466667	1.553753883	1.285336187	7.66E-11	3.66E-10
MYB-AS1	0.019908333	0.432864078	4.442469727	2.37E-11	1.25E-10
AC084824.5	1.243205556	3.01181966	1.276570532	4.42E-10	1.74E-09
FLJ12825	0.047861111	0.251310194	2.392543399	6.59E-09	1.99E-08
MIR1-1HG-AS1	4.095469444	0.89145534	-2.199794402	2.10E-06	4.01E-06
AC103739.1	0.3913	1.195264078	1.610982382	2.67E-10	1.10E-09
AP000240.1	1.746097222	3.916700971	1.165505097	3.51E-07	7.71E-07
AC025171.2	1.231286111	3.076453883	1.32110233	1.81E-10	7.77E-10
MIR4435-2HG	0.236575	1.464706068	2.630241648	1.25E-22	1.83E-19
AC027237.3	0.141375	0.444466748	1.652548465	2.98E-14	4.49E-13
AC008736.2	0.054680556	0.243384709	2.154138724	1.14E-05	1.94E-05
AC105137.2	0.151655556	0.493329369	1.701752828	6.54E-11	3.19E-10
SCAT1	0.065919444	0.533124272	3.015695877	1.78E-15	4.27E-14
THBS4-AS1	0.180497222	0.63506966	1.814938214	7.26E-09	2.18E-08
AC008649.2	1.53685	3.776773786	1.297178013	1.99E-06	3.83E-06
AC010601.1	0.086066667	0.312957282	1.862439244	0.005299661	0.00608711
EMSLR	0.183202778	1.28873034	2.814437135	9.61E-13	8.12E-12
AC064874.1	0.070430556	0.228113835	1.69548058	1.44E-05	2.40E-05
AC068790.2	0.564683333	1.402467233	1.312453109	2.27E-09	7.61E-09
AL132989.1	2.092072222	4.422135194	1.079810475	2.04E-07	4.65E-07
FOXD2-AS1	0.949583333	8.458528155	3.155040127	2.77E-21	2.02E-18
BARX1-DT	3.311213889	1.144168689	-1.533060435	0.015330285	0.016603074
AL022328.3	0.875161111	2.142637136	1.291767008	4.53E-09	1.42E-08
AC012363.1	0.00885	0.243671117	4.783113986	1.79E-11	1.01E-10
AC117500.2	0.467222222	1.204160194	1.365846533	2.07E-09	6.98E-09
TRIM31-AS1	0.6197	5.610664563	3.17852979	1.87E-17	1.19E-15
FAM230I	0.035411111	0.22404733	2.661529517	0.045601805	0.045916083
CASC20	0.078836111	0.513794903	2.704264061	2.52E-05	4.03E-05
AC007448.3	0.083902778	0.390738107	2.219411481	1.15E-06	2.32E-06
OVAAL	0.010613889	0.449103883	5.403023941	0.000250638	0.000351423
AOAH-IT1	0.089825	0.216984951	1.272406056	0.01389136	0.015145729
AC126614.1	0.086102778	0.221140777	1.360833385	0.001006143	0.0012827
AC016405.1	0.438877778	1.185442476	1.433534529	8.15E-09	2.42E-08
AC012640.1	0.132141667	0.453263835	1.77826561	7.82E-09	2.34E-08
AC074131.1	0.637166667	0.277889806	-1.197157883	1.44E-05	2.40E-05
LINC01910	0.039136111	0.279962621	2.838661911	2.05E-10	8.63E-10
AC131971.1	0.227394444	0.639985437	1.492842069	5.56E-10	2.13E-09
Z97192.1	0.048761111	0.323045146	2.72793289	3.79E-06	6.93E-06
NALT1	8.316830556	1.975921117	-2.073508487	0.016937979	0.018209263
AL512656.1	0.219288889	0.761345388	1.795718374	2.66E-08	7.11E-08
SPATA3-AS1	0.042830556	0.391379369	3.191855412	1.95E-14	3.10E-13
AC027020.2	0.971894444	2.108084466	1.117061134	9.32E-06	1.61E-05
AC002347.1	0.151488889	0.359165777	1.245437907	0.00062766	0.000832134
AC008551.1	0.307747222	0.868749029	1.497193626	0.004773572	0.005521923
AP001189.3	1.504469444	3.234587621	1.104326988	3.03E-05	4.81E-05
RNF139-AS1	0.313452778	1.007058252	1.683827117	3.13E-15	6.82E-14
C2orf27A	0.520305556	1.90026165	1.868767063	3.32E-17	1.83E-15
LINC02106	1.527125	0.388828641	-1.97361176	0.000657848	0.000866651
LINC02542	0.845716667	3.847603883	2.185713964	0.000282246	0.000391235
NBR2	4.014127778	8.079594903	1.009196419	1.76E-10	7.68E-10
AC099778.1	0.644480556	1.29817233	1.010273174	1.88E-09	6.42E-09
AC018690.1	1.529986111	3.373680583	1.14080483	3.00E-10	1.22E-09
AC018865.2	0.005005556	1.01788301	7.66782584	1.40E-11	8.10E-11
AC004253.1	0.60205	1.628110194	1.435243135	3.06E-09	9.97E-09
AC011092.2	0.079641667	0.220463107	1.468941932	0.000140674	0.000203088
AC005165.1	1.115647222	0.478118932	-1.222439468	0.000153826	0.000220983
AL136531.1	1.043333333	2.653810437	1.346865165	1.37E-09	4.83E-09
AC067930.9	0.275316667	0.818419903	1.571749282	3.70E-10	1.49E-09
AL157834.1	0.061369444	0.398105097	2.697556914	8.81E-09	2.62E-08
AL731571.1	0.669297222	1.681983495	1.329444617	1.56E-11	8.88E-11
AL132657.2	0.208808333	0.475491019	1.187238804	0.000227119	0.0003206
AP000812.1	0.142547222	0.339677184	1.252724392	0.008110101	0.009114506
AP001065.3	4.171447222	1.008879126	-2.047794657	0.001195435	0.001501746
AC090945.1	0.150844444	0.486214078	1.688530102	1.74E-09	5.97E-09
AC093801.1	0.106202778	0.282634466	1.412115906	0.000234584	0.000330818
SPAG5-AS1	0.246533333	0.549817476	1.157170039	5.16E-09	1.60E-08
AL358937.1	0.140661111	0.290525	1.046438796	0.003476757	0.00407341
LINC01354	0.564855556	0.216406796	-1.384136183	1.41E-06	2.78E-06
MEF2C-AS1	0.532072222	0.197467233	-1.430008809	2.47E-06	4.65E-06
AC011462.5	0.482252778	1.100062621	1.189724199	9.16E-12	5.62E-11
AL031289.1	0.166552778	0.404465777	1.280038221	6.95E-05	0.000104637
PLCH1-AS1	0.056794444	0.240817718	2.084119825	1.47E-08	4.20E-08
AC138393.3	0.449566667	1.30126335	1.533305989	5.40E-10	2.09E-09
AL161457.1	0.708597222	0.191977427	-1.884029122	0.012636626	0.013860443
KIF1C-AS1	0.444825	1.108871117	1.317781914	4.72E-09	1.47E-08
AC012443.2	0.135183333	0.681250728	2.333268573	1.17E-16	4.37E-15
LINC01816	1.784380556	4.107484951	1.202831957	0.001603842	0.001977396
AC007877.1	2.695002778	0.947585437	-1.507958828	0.001428804	0.001773562
AC073046.3	0.608955556	1.778020146	1.545862828	2.16E-10	9.08E-10
Z98884.2	1.106675	3.787234223	1.774913044	3.76E-14	5.34E-13
AL139407.1	0.703777778	1.520931796	1.111763593	5.01E-07	1.07E-06
PGM5-AS1	7.629786111	0.931753398	-3.033622533	9.39E-11	4.42E-10
LINC01517	0.01645	0.535949029	5.025936312	1.06E-11	6.40E-11
AC061992.2	0.330997222	1.024170874	1.629565421	1.45E-11	8.31E-11
HMGA2-AS1	0.067366667	0.892014806	3.726960835	1.51E-17	1.04E-15
AC007879.4	0.083763889	0.214726942	1.358102889	0.008382129	0.009391328
LINC01719	0.312775	0.771286893	1.302142392	1.61E-07	3.71E-07
AL109936.9	0.669322222	1.432197087	1.097457219	4.88E-07	1.04E-06
PRKAR1B-AS1	1.086241667	3.100019175	1.51293203	7.30E-11	3.52E-10
AC002306.1	0.219847222	0.599301456	1.446780576	8.15E-08	2.00E-07
AL137060.3	0.077094444	0.334112379	2.115634629	1.86E-15	4.37E-14
LINC02413	0.144483333	0.405057767	1.487224589	0.005099478	0.005880298
AC009554.1	0.108683333	0.288303155	1.407455908	9.40E-07	1.91E-06
AC007014.1	0.256302778	0.527945146	1.042538925	0.002779706	0.00331252
MIR4453HG	1.317786111	2.734728398	1.053281331	2.50E-11	1.30E-10
AL133230.1	0.191938889	0.620550243	1.692900976	7.75E-13	6.86E-12
AL355075.1	0.122547222	0.264354854	1.109138036	0.00026337	0.00036681
AL359921.2	2.305733333	5.269821359	1.192528387	1.11E-10	5.13E-10
AL354953.1	0.387252778	3.557395631	3.199473938	6.30E-14	8.00E-13
AC104841.1	2.322244444	5.973953883	1.363166259	1.00E-10	4.67E-10
AP000640.2	0.084566667	0.221917961	1.39186542	6.57E-08	1.63E-07
AC079336.5	0.245872222	0.543625	1.14470305	1.25E-07	2.94E-07
AF235103.3	0.377602778	0.836255583	1.147074559	2.50E-08	6.74E-08
AL138921.1	0.119938889	0.433443689	1.853545066	2.77E-13	2.78E-12
LINC00205	1.710536111	4.189246845	1.292242334	1.90E-11	1.06E-10
AL355075.6	0.301416667	0.996392233	1.724954583	1.07E-11	6.45E-11
AL031670.1	0.989958333	2.635246359	1.412498131	1.89E-10	8.02E-10
AL662797.1	0.174438889	0.518348544	1.571200803	2.45E-10	1.02E-09
AC078883.1	1.136997222	2.788656553	1.294341536	1.67E-10	7.35E-10
AP000487.1	0.336552778	0.978294417	1.539435945	3.14E-14	4.64E-13
DPP9-AS1	0.176286111	0.423864563	1.265684541	3.58E-10	1.44E-09
AL021393.1	0.198880556	0.598276456	1.588910059	1.90E-06	3.65E-06
AC132192.1	0.429866667	1.213335437	1.497017303	2.69E-09	8.86E-09
AC005785.1	0.317752778	0.645480825	1.022469502	2.69E-08	7.18E-08
AL591163.1	0.103158333	0.220894175	1.098495004	0.002184057	0.002639295
AC011676.2	0.039455556	0.362091262	3.198053004	5.94E-13	5.43E-12
KCNMB2-AS1	0.039416667	0.958177913	4.603415875	1.62E-15	4.01E-14
AC108681.1	0.020533333	0.243878883	3.570125091	1.58E-10	7.02E-10
AC016717.2	0.051694444	0.363491262	2.813839535	0.002807865	0.00334335
HOXD-AS2	0.110866667	0.43084733	1.958351076	0.029139393	0.030107958
AC104170.1	0.468505556	1.175182767	1.326747085	6.63E-08	1.65E-07
AC108488.3	0.846522222	1.708884223	1.013434812	8.35E-06	1.45E-05
AC006008.1	0.797986111	3.119462379	1.966861869	1.38E-16	5.05E-15
ITFG1-AS1	0.302652778	0.867007039	1.518380114	5.60E-10	2.14E-09
AC000123.1	1.012819444	2.447165049	1.272734399	6.66E-12	4.36E-11
AC021851.1	0.341272222	1.152691019	1.756010952	8.26E-14	1.01E-12
AL157871.2	0.855736111	2.679749515	1.646860276	3.05E-08	8.07E-08
AP001350.1	0.091788889	0.258401214	1.493221416	5.13E-07	1.09E-06
AP000692.1	0.75165	1.658206068	1.14149036	1.57E-08	4.44E-08
IFT74-AS1	0.105505556	0.247724757	1.231419089	0.002303685	0.00277011
AF228727.1	0.104502778	0.219751699	1.072333029	0.000129204	0.000187641
AL162727.2	0.179197222	1.038437379	2.53479404	7.69E-14	9.60E-13
AC026771.1	0.154297222	0.419490534	1.442926166	3.10E-06	5.74E-06
AC132872.3	1.896825	4.370890534	1.204340665	5.40E-10	2.09E-09
AL513327.1	0.593780556	1.385017718	1.221902677	2.46E-10	1.02E-09
FAM111A-DT	1.756958333	3.824907767	1.122344981	1.36E-14	2.30E-13
HOXC-AS2	0.023427778	1.127284466	5.588487695	2.94E-19	4.29E-17
AC009269.2	0.215727778	0.454704854	1.075718452	8.79E-05	0.000130886
C22orf34	0.312405556	0.698551942	1.160947284	2.53E-05	4.04E-05
AL442003.1	0.469463889	1.100309709	1.228823567	1.15E-08	3.37E-08
UBOX5-AS1	0.294063889	0.692848544	1.236410383	1.27E-08	3.68E-08
AC008915.1	0.207058333	0.471574515	1.187448485	9.54E-07	1.94E-06
MAFA-AS1	0.098522222	0.462139078	2.229806012	0.002669793	0.003194568
AC079684.1	0.381611111	1.918098301	2.329501576	3.80E-16	1.12E-14
AC007448.5	0.094530556	0.252127913	1.415303206	2.51E-08	6.76E-08
AF111167.1	0.107913889	0.262879854	1.28452303	0.008753455	0.00978485
AP001025.1	0.042247222	0.293245146	2.795178834	0.000608953	0.0008088
AC092718.4	7.864605556	28.71553131	1.86838494	1.19E-19	2.18E-17
AL022322.1	0.823986111	4.176199757	2.341498796	8.27E-17	3.36E-15
AC013480.1	0.034580556	0.263188592	2.928064006	1.54E-05	2.54E-05
AC027601.1	0.099716667	0.340952427	1.773663893	1.42E-13	1.56E-12
AC015849.1	0.084941667	0.312107039	1.877496573	6.80E-06	1.20E-05
Z99127.3	0.0728	0.301442233	2.049871202	8.32E-12	5.24E-11
DHDDS-AS1	0.430347222	0.870645874	1.01658488	2.03E-06	3.90E-06
SLC7A11-AS1	0.058933333	0.220286893	1.902227885	9.52E-06	1.64E-05
AC016394.2	1.856713889	3.996161408	1.105863336	5.79E-08	1.46E-07
AC018557.3	0.268730556	0.692517476	1.365690108	5.72E-08	1.45E-07
AC010996.1	0.156155556	0.704508495	2.173633206	2.69E-13	2.72E-12
AC005606.2	0.131641667	0.342325243	1.378751482	2.82E-10	1.15E-09
AC137932.1	1.491516667	3.313024515	1.15136878	8.61E-10	3.18E-09
AC010978.1	0.109030556	0.247732524	1.184050786	1.38E-06	2.72E-06
AC124283.3	0.490977778	1.144396845	1.220857792	8.66E-08	2.11E-07
RFX5-AS1	0.458222222	0.959981553	1.066959258	2.32E-06	4.40E-06
AP001347.1	2.019241667	0.806988835	-1.323192967	0.007738768	0.008751037
AC073316.2	0.076363889	0.308697816	2.015232794	0.00017306	0.000247398
AL078644.1	0.286766667	0.973604612	1.763458665	1.23E-13	1.39E-12
AC087289.2	0.323455556	0.75357767	1.220188723	1.03E-10	4.79E-10
AC024581.1	0.022430556	0.26881165	3.583058409	1.16E-05	1.97E-05
LIMS1-AS1	0.746919444	1.763434709	1.2393636	1.73E-07	3.99E-07
SNHG10	0.668197222	1.342257524	1.006315602	7.01E-11	3.39E-10
AC110611.1	0.366983333	1.120184223	1.609949565	8.50E-16	2.30E-14
AC127024.2	0.568041667	1.583157524	1.478736148	4.50E-08	1.16E-07
AL121906.2	0.446475	1.311364563	1.554417514	8.50E-10	3.15E-09
AC020907.4	0.617466667	1.983024757	1.683269528	6.29E-10	2.38E-09
LINC00339	0.203169444	0.444440534	1.129306955	1.30E-07	3.03E-07
AC023813.3	0.129377778	0.430072816	1.732991105	2.45E-07	5.52E-07
AC022973.5	0.178102778	0.84672233	2.249178919	5.18E-14	6.75E-13
LINC01355	0.846172222	2.669413592	1.657499619	1.94E-11	1.08E-10
AP001011.1	0.058322222	0.525892233	3.172649593	4.28E-09	1.35E-08
AC091185.1	0.597008333	1.447835922	1.278075142	5.64E-07	1.18E-06
AC020550.2	0.017744444	0.269160194	3.923025756	2.42E-10	1.01E-09
AL031429.2	0.683222222	0.26475534	-1.367695118	0.001170028	0.001474902
AC011603.2	0.165188889	0.466288835	1.497107236	2.33E-12	1.72E-11
AC107909.1	0.055425	0.324189078	2.548226715	1.02E-10	4.72E-10
DCUN1D2-AS	0.479936111	1.459583252	1.60464223	1.54E-09	5.33E-09
AC134312.5	0.046394444	0.852022816	4.1988681	3.76E-17	1.96E-15
LINC02886	0.132838889	0.350093204	1.398061495	1.25E-06	2.49E-06
AC068491.1	0.026525	0.270454854	3.349963136	2.28E-09	7.64E-09
AC100821.2	0.323463889	0.836895388	1.371442637	5.47E-08	1.40E-07
AC089983.1	0.146861111	0.357708738	1.28433294	7.77E-08	1.91E-07
AL049869.2	0.426975	1.062212864	1.314849401	2.06E-09	6.97E-09
AL354710.2	0.0627	0.25236432	2.008970606	1.17E-06	2.35E-06
AC008474.1	0.065072222	0.305727427	2.232132256	6.46E-09	1.97E-08
AC113139.1	0.921852778	2.481890291	1.428831072	1.45E-08	4.17E-08
AP001363.2	1.731047222	0.807930583	-1.099341834	0.001454866	0.001803729
AC090912.3	0.071116667	1.047497573	3.880615386	1.47E-13	1.60E-12
AL450263.1	0.82225	2.099709466	1.35254071	1.42E-07	3.30E-07
AC092368.3	1.574844444	3.581192961	1.185230923	1.33E-10	6.04E-10
AC011462.3	0.224363889	0.543647573	1.276831213	0.000363127	0.000497215
AC135178.4	0.296002778	0.65274199	1.140902135	1.14E-08	3.33E-08
AC012360.3	0.481538889	1.348983738	1.486148737	1.80E-12	1.37E-11
AC007128.1	0.024730556	1.503334466	5.92572756	1.12E-15	2.93E-14
AF186192.3	0.109116667	0.318565291	1.545717611	0.00103313	0.001313666
AP001793.1	0.21515	0.449559951	1.06317068	2.05E-05	3.34E-05
MIR924HG	0.120527778	0.54690534	2.181925469	2.00E-08	5.51E-08
LINC01397	0.124116667	0.416507767	1.746646542	1.02E-08	3.01E-08
AL033381.3	0.051663889	0.440965777	3.093438544	1.01E-09	3.63E-09
AL596202.1	0.494	1.101192961	1.156484346	8.34E-11	3.94E-10
AL034417.3	0.179319444	0.371258738	1.049893046	9.10E-07	1.86E-06
AC007493.1	0.012733333	0.325537136	4.676140087	0.007797754	0.008797312
C8orf44	1.138597222	3.362000728	1.562062552	1.02E-14	1.82E-13
IGF2-AS	0.022555556	0.259163592	3.522308334	0.000793274	0.001026549
AL365181.3	3.138669444	16.77032233	2.417685417	2.41E-11	1.27E-10
AC124066.1	0.138972222	0.33101068	1.252081219	4.55E-05	7.09E-05
AC025766.1	0.229355556	0.554517476	1.273647074	4.84E-06	8.73E-06
MAP3K14-AS1	0.903825	1.931390291	1.095524363	2.76E-11	1.43E-10
AL009178.2	0.228647222	0.930819417	2.025377914	3.31E-13	3.17E-12
ISM1-AS1	0.079341667	0.330584223	2.058867267	1.07E-06	2.16E-06
AC011092.3	0.120958333	0.24802233	1.03595985	3.68E-05	5.78E-05
AC002563.1	0.083844444	0.276080825	1.719303593	1.44E-05	2.40E-05
LINC01124	0.859033333	2.229033738	1.375632434	0.017726864	0.018945829
KANSL1L-AS1	0.442983333	1.250022816	1.496630102	1.10E-10	5.10E-10
C3orf35	0.201969444	0.565746845	1.486019586	3.88E-12	2.72E-11
AC011462.4	0.687697222	2.006154854	1.544587548	1.92E-10	8.11E-10
AC108449.1	0.059647222	0.215217233	1.851266745	2.90E-06	5.40E-06
REPIN1-AS1	1.802719444	5.291613835	1.553532893	7.49E-13	6.67E-12
LINC01560	1.600958333	3.521301214	1.137172881	7.34E-13	6.58E-12
AC004584.1	0.136336111	0.370145146	1.440923371	1.06E-06	2.14E-06
AC069307.1	0.912575	1.925575971	1.077275007	5.94E-09	1.83E-08
AC004943.1	0.229130556	0.610978155	1.414950938	1.92E-10	8.11E-10
AC010275.1	0.082075	0.647096117	2.978965269	1.32E-06	2.63E-06
AC120053.1	2.155044444	5.628570146	1.385050851	7.46E-11	3.57E-10
H19	12.60093333	106.8145143	3.083505197	2.96E-05	4.71E-05
AC004076.2	0.363708333	0.98918835	1.443463267	1.66E-10	7.31E-10
AP003086.1	0.191136111	0.622984951	1.704596944	4.59E-08	1.18E-07
AC127024.5	1.278361111	3.241392233	1.342318182	3.47E-11	1.76E-10
AC112721.2	0.106983333	0.741738592	2.793524773	3.50E-11	1.77E-10
AC016877.1	0.104680556	0.274223058	1.3893564	0.010714358	0.011831956
AC009486.2	0.290611111	0.654826699	1.172023282	9.17E-05	0.000136252
AC004241.3	0.715944444	2.693092476	1.911344223	7.73E-17	3.23E-15
LINC00479	0.133402778	0.560141019	2.070001374	0.000446947	0.00060518
LINC00638	0.627208333	1.386970631	1.144920606	2.74E-06	5.14E-06
LINC01900	0.052344444	0.260823301	2.31696443	0.019614268	0.02087141
LINC02236	0.042022222	0.265110194	2.657367785	3.12E-13	3.06E-12
AC016590.4	0.828405556	0.335032524	-1.306036073	2.08E-05	3.37E-05
AP002336.2	0.524705556	1.81369466	1.789351625	8.76E-13	7.48E-12
LINC01711	0.023352778	0.970980097	5.377775652	5.35E-17	2.52E-15
AC004908.2	1.105097222	2.77426966	1.327934727	1.70E-10	7.46E-10
AL135999.1	0.142861111	0.345203398	1.272833419	3.25E-09	1.05E-08
AC079142.1	0.185827778	0.462334223	1.314969985	5.66E-08	1.44E-07
AC138956.1	0.449691667	1.21443034	1.433271684	1.89E-08	5.27E-08
ALG1L9P	0.507586111	1.206071602	1.248591061	4.84E-09	1.50E-08
Z97055.2	0.154611111	0.338698301	1.131356748	6.03E-05	9.18E-05
AC010186.3	0.998616667	2.065339078	1.048375766	1.37E-06	2.71E-06
MIR4527HG	0.051369444	0.344169417	2.74413653	0.032405314	0.03327067
AL078645.1	0.137425	0.299695874	1.124854742	0.000868643	0.001115191
AC253536.3	1.097538889	3.383936893	1.624430605	2.27E-08	6.17E-08
POLH-AS1	1.038922222	3.416561165	1.717457302	1.06E-14	1.85E-13
AC017074.1	0.752025	2.523037136	1.746308913	5.34E-07	1.13E-06
AC009495.2	0.166055556	0.335923301	1.01646588	0.021955227	0.023210266
AL034550.3	0.206997222	0.691758495	1.740657048	9.89E-10	3.57E-09
AC023510.2	0.338088889	1.005125	1.571900421	0.008083959	0.00909212
AC022400.2	0.31285	0.851787379	1.445022249	7.00E-08	1.73E-07
AC007342.4	1.856775	6.082680097	1.711908128	2.75E-08	7.33E-08
AC015971.1	0.296675	0.634437379	1.096594412	4.75E-06	8.59E-06
GASAL1	0.987122222	2.85525	1.53231644	9.49E-10	3.46E-09
AC025280.1	3.600091667	0.981087136	-1.87558046	0.017071099	0.018338879
AC116667.2	0.071841667	0.253327427	1.818110558	5.35E-08	1.37E-07
AL357315.1	0.116855556	0.33296068	1.51062549	0.008326165	0.009335785
AL022323.2	0.119869444	0.243546602	1.022733902	1.55E-06	3.03E-06
AC027237.2	0.182180556	0.531611165	1.545002419	2.05E-07	4.66E-07
LINC00705	0.031958333	0.238548544	2.900018802	0.000160589	0.000230246
AP000786.1	0.514247222	2.334656311	2.182676183	1.55E-09	5.33E-09
AC009248.3	0.057472222	0.348893932	2.601851768	1.68E-08	4.74E-08
SNHG12	2.271133333	6.153012379	1.437880489	2.26E-15	5.17E-14
AC131009.3	1.017563889	5.754725971	2.499627853	2.72E-20	9.94E-18
AC144548.1	0.191630556	0.449737864	1.230756734	1.05E-07	2.52E-07
AC084357.2	0.471780556	1.532530825	1.699728228	6.39E-11	3.12E-10
AC023034.1	0.049344444	0.262222816	2.409833647	7.00E-05	0.000105257
LINC00839	0.29775	0.602367476	1.016542367	0.020074017	0.021329556
AL451074.5	0.043330556	0.223979126	2.369907647	3.38E-08	8.88E-08
ZNF337-AS1	0.705938889	1.632276699	1.209270436	3.21E-09	1.04E-08
AC207130.1	0.015391667	0.229621602	3.899037006	0.000114588	0.000168255
AFAP1-AS1	1.383055556	10.52757233	2.928241774	0.010132256	0.011231583
AC008808.2	6.013416667	2.3251	-1.370892159	0.000800011	0.001034226
AC018552.2	0.082858333	0.230611165	1.476743656	0.000516759	0.000692647
AC022211.2	0.547825	1.510589563	1.463324714	4.76E-11	2.36E-10
LINC01952	0.203791667	0.547133738	1.42479846	0.000105074	0.000155064
AL451050.2	0.366888889	1.846115049	2.331077345	4.55E-18	4.15E-16
AC020558.6	0.114422222	0.286380097	1.323563963	2.05E-06	3.93E-06
AC015813.1	1.364394444	3.460405825	1.342680457	2.09E-08	5.73E-08
AC093110.1	2.115488889	4.958474757	1.228905303	1.97E-07	4.49E-07
AC063977.5	0.031322222	0.215878398	2.78496041	2.44E-05	3.92E-05
ACAP2-IT1	0.559669444	1.757477427	1.65085927	2.63E-10	1.09E-09
NORAD	95.67255	193.6497493	1.017272677	2.28E-11	1.22E-10
ASH1L-AS1	1.627913889	3.798644175	1.222460191	2.65E-13	2.71E-12
AGAP2-AS1	0.655069444	1.591304854	1.280490485	7.71E-07	1.59E-06
IQCH-AS1	0.749005556	1.721765291	1.200840165	1.04E-14	1.83E-13
LINC02626	0.137061111	0.338528883	1.304459643	0.001325769	0.001651277
AC008105.1	0.151216667	0.511733981	1.758776878	3.00E-11	1.54E-10
AC021236.1	0.066647222	0.234825485	1.81697234	6.41E-09	1.96E-08
IL10RB-DT	0.445044444	1.058303398	1.24973196	3.06E-14	4.56E-13
LINC02772	0.032266667	0.214962136	2.73596611	7.17E-07	1.49E-06
AC116337.3	0.481675	0.225440777	-1.09531156	1.93E-05	3.16E-05
AC015911.3	0.608072222	2.079474029	1.773904076	7.52E-08	1.85E-07
AC245052.4	0.12125	0.299945388	1.306715103	7.33E-10	2.76E-09
AC109460.1	0.210125	0.689808738	1.714948584	3.65E-14	5.28E-13
AC026336.3	0.056044444	1.505315291	4.747350515	0.032037517	0.032939347
LINC00664	0.080211111	0.233623301	1.542310169	0.026534571	0.027592177
ZKSCAN2-DT	0.471169444	1.383463835	1.553967043	8.99E-15	1.66E-13
AL592435.1	0.125480556	0.327803398	1.385366988	2.92E-06	5.43E-06
AC104958.2	0.792563889	3.251414806	2.036468481	0.002023595	0.002453504
MYOSLID	0.065527778	0.645773786	3.300850367	1.35E-10	6.08E-10
AC019069.1	0.472894444	2.629852427	2.475391747	2.80E-18	2.73E-16
MCM3AP-AS1	0.429136111	1.193001699	1.475088886	3.76E-14	5.34E-13
AC008764.6	0.367419444	0.96063932	1.386566883	3.20E-15	6.87E-14
LASTR	0.204775	0.800068932	1.96608471	2.18E-05	3.54E-05
INE1	1.311569444	3.302389563	1.33221612	8.95E-12	5.51E-11
MDS2	0.136683333	0.321896602	1.235760011	3.36E-05	5.33E-05
AC245884.9	0.201858333	1.812307039	3.166412344	1.59E-06	3.09E-06
ZFAS1	4.775472222	13.70480146	1.520966122	1.66E-16	5.66E-15
BMS1P4	0.224019444	0.555831311	1.311023145	9.66E-11	4.52E-10
AC084018.1	3.756705556	7.765914563	1.047687791	4.09E-07	8.84E-07
AC091153.2	0.177702778	0.634956553	1.837191646	2.01E-08	5.53E-08
AL359546.1	0.173069444	0.450950485	1.381617995	1.34E-06	2.67E-06
AL138689.1	0.368394444	1.390434223	1.916212287	6.36E-08	1.59E-07
AL606468.1	0.073155556	0.325336165	2.15289187	3.34E-08	8.80E-08
AC108693.2	0.566036111	1.204477184	1.089441066	1.22E-05	2.06E-05
AC061975.7	0.076322222	0.292742476	1.939457007	5.38E-07	1.14E-06
AL645940.1	0.279516667	0.693091748	1.310112032	6.74E-07	1.41E-06
AL022328.2	1.369480556	2.825608495	1.044932803	5.91E-07	1.24E-06
AC006064.3	0.211711111	0.505104126	1.25448384	2.83E-06	5.31E-06
AC023590.1	0.254063889	0.710038107	1.48270512	6.47E-12	4.28E-11
AL031667.3	0.519452778	1.242890049	1.258634167	1.38E-09	4.84E-09
CSE1L-AS1	0.088419444	0.438162136	2.309029244	8.20E-08	2.01E-07
AC002398.1	0.295936111	0.900483981	1.605414861	3.29E-09	1.06E-08
NAALADL2-AS2	0.046808333	0.392174029	3.066656697	2.03E-05	3.32E-05
CFAP61-AS1	0.035080556	0.78895534	4.491200136	2.60E-09	8.57E-09
AL513218.1	0.229063889	0.824746845	1.848201312	3.87E-11	1.95E-10
AC018695.4	0.427125	1.490955825	1.803507266	7.90E-13	6.95E-12
PTOV1-AS2	1.315372222	3.48958932	1.407586151	4.90E-12	3.31E-11
AL133215.1	0.137044444	0.712397816	2.378039248	2.77E-08	7.37E-08
AL365258.1	0.118572222	0.324909951	1.454273861	0.021953807	0.023210266
SMG7-AS1	0.356533333	0.890513592	1.320600667	3.37E-12	2.40E-11
ZNF649-AS1	0.076236111	0.211927913	1.475027182	0.001817616	0.002218493
AC068790.3	0.428663889	1.260659223	1.556259551	3.68E-10	1.48E-09
LRP1-AS	0.107844444	0.27959199	1.374371173	1.43E-05	2.40E-05
AC008735.2	2.278805556	7.143285194	1.648309893	5.31E-13	4.91E-12
AC010761.1	0.831258333	2.833741505	1.769339357	2.07E-16	6.58E-15
LINC02416	0.270011111	1.205115777	2.158081073	5.86E-10	2.22E-09
AC013452.2	0.082269444	0.256312379	1.639474549	5.59E-07	1.18E-06
AC084824.4	1.218372222	2.806292476	1.203710421	1.01E-09	3.62E-09
AL135936.1	0.041297222	0.226051456	2.452534562	2.68E-07	6.00E-07
AL513123.1	0.019305556	1.22466966	5.987232771	2.10E-11	1.15E-10
HAGLROS	0.448211111	1.978274272	2.141992139	1.33E-11	7.77E-11
AC036103.1	0.196788889	0.482836893	1.29488715	3.19E-07	7.07E-07
AP002518.2	0.503230556	0.247787136	-1.022118233	0.019486411	0.020750471
AC011747.1	0.020375	0.395088835	4.277305112	2.26E-06	4.30E-06
MCCC1-AS1	0.282902778	0.851253883	1.589283132	1.76E-09	6.02E-09
AL031600.1	0.864677778	3.260129369	1.914694697	6.82E-12	4.45E-11
LINC02520	0.229686111	0.798398544	1.797445468	0.006113021	0.006966555
AC008687.2	0.148891667	0.34782767	1.224109695	0.005135798	0.005917509
AC012101.2	0.983319444	0.349890291	-1.490757538	4.76E-06	8.60E-06
AC139149.1	0.601855556	1.24350801	1.046926611	8.64E-06	1.50E-05
AP001893.1	0.540013889	1.520427427	1.493408537	4.12E-10	1.64E-09
AC092896.1	0.080486111	0.271765291	1.755549458	3.59E-09	1.15E-08
AL096701.3	0.205172222	0.546429612	1.413200246	1.84E-10	7.83E-10
AP000593.3	0.151694444	0.645732282	2.089767902	1.75E-08	4.93E-08
PART1	3.038227778	0.797633495	-1.929432134	2.58E-09	8.54E-09
AC022400.4	0.837180556	1.982215049	1.243502779	1.17E-09	4.14E-09
AP001042.1	0.109233333	0.316799029	1.536154742	2.88E-06	5.38E-06
LINC02851	0.074505556	0.271521359	1.865645782	1.95E-05	3.19E-05
GTF3C2-AS1	0.1452	0.438089563	1.593184391	1.29E-11	7.58E-11
AC109322.1	0.811641667	2.27698932	1.48821269	2.56E-15	5.67E-14
AC107081.3	0.297927778	1.075257524	1.85164768	8.10E-13	7.04E-12
MIRLET7A1HG	1.085188889	2.365246117	1.12404413	4.82E-09	1.50E-08
AC133065.1	0.203833333	0.603047816	1.5648824	0.000198058	0.000281207
AL035420.2	0.095277778	0.333929854	1.809333411	5.58E-06	9.97E-06
AC109454.3	0.111530556	1.276179612	3.516320472	0.043547782	0.04393875
AL023803.1	0.600644444	1.809960922	1.591375414	6.84E-06	1.20E-05
AL391095.3	0.190888889	0.63326966	1.730086832	2.01E-09	6.82E-09
AC114763.1	0.504066667	1.293730097	1.359850209	2.35E-12	1.73E-11
AC011453.1	0.082288889	0.228149757	1.471211571	3.15E-06	5.82E-06
AL132639.3	0.211786111	0.746167476	1.816891496	1.52E-12	1.22E-11
AC124283.2	0.393408333	1.422165534	1.853989975	1.10E-11	6.60E-11
AC010976.1	0.221147222	0.794767961	1.845526595	4.70E-14	6.32E-13
VPS9D1-AS1	1.961633333	10.8763267	2.471064088	2.72E-16	8.46E-15
DTNB-AS1	3.414819444	1.680326699	-1.023067542	0.046288018	0.046542872
AC006111.2	1.365802778	2.920617718	1.096524362	1.91E-07	4.37E-07
AC012442.1	0.514641667	1.117101214	1.118119734	1.15E-07	2.73E-07
CAPN10-DT	0.409483333	1.37979733	1.752579736	1.37E-15	3.52E-14
AC007879.3	0.161122222	0.551171845	1.774346707	1.18E-07	2.79E-07
AL118506.1	3.218355556	6.672322087	1.051865212	2.72E-10	1.11E-09
DLEU1	0.272547222	1.060449515	1.960097818	1.08E-19	2.18E-17
MKNK1-AS1	0.176105556	0.354701214	1.010163844	1.29E-06	2.58E-06
EBLN3P	9.070816667	19.07208932	1.072158547	1.14E-13	1.30E-12
DLG3-AS1	0.441258333	0.961296359	1.123357745	4.72E-05	7.34E-05
AC063965.2	0.499119444	1.268926456	1.346151443	5.53E-08	1.41E-07
LINC02878	0.494227778	1.123631068	1.184920416	3.14E-11	1.60E-10
DLEU2L	0.101119444	0.271394903	1.424333183	1.99E-09	6.79E-09
AC068189.2	0.076427778	0.329559223	2.108368759	1.56E-12	1.24E-11
AC112484.5	0.151375	0.57044466	1.913959975	4.57E-11	2.27E-10
AP006259.1	0.196605556	0.505292718	1.361815301	7.47E-07	1.55E-06
AC007390.1	0.404088889	0.820498786	1.021828517	1.51E-08	4.29E-08
AC048382.1	0.189436111	0.474579612	1.324938753	2.17E-08	5.93E-08
AC012085.2	1.413330556	0.496879854	-1.508129973	0.047853955	0.048018289
AC007292.1	0.590197222	1.196057039	1.019017156	6.06E-08	1.52E-07
AC007622.2	0.310975	0.740183981	1.251085309	3.30E-11	1.68E-10
MIR302CHG	0.111458333	0.257699029	1.209182616	6.64E-06	1.17E-05
AL161756.1	0.068111111	0.234091019	1.781107516	2.90E-11	1.49E-10
AP000851.1	0.106933333	0.299325	1.485001138	1.44E-05	2.40E-05
AC034102.6	0.204944444	0.613094903	1.580877528	2.08E-11	1.15E-10
AP001065.4	0.088333333	0.65010267	2.87963772	7.13E-08	1.76E-07
AC083880.1	0.5061	1.223126942	1.273079762	2.06E-09	6.97E-09
AL049646.1	0.071430556	0.258111893	1.853383372	2.44E-11	1.28E-10
AC105429.1	0.116205556	0.445908738	1.940069428	7.98E-13	6.98E-12
AC010226.1	1.223325	0.599633252	-1.02865544	0.025949377	0.027041397
AC005180.1	3.651988889	1.527335922	-1.257664973	1.20E-05	2.03E-05
GAS1RR	1.222305556	0.351052427	-1.799846571	2.91E-05	4.63E-05
MED8-AS1	0.447105556	1.15124199	1.364503741	1.50E-10	6.70E-10
AL356489.2	0.997447222	0.420141748	-1.247364359	1.87E-06	3.61E-06
AC245060.5	2.819327778	5.918822573	1.069958993	1.42E-05	2.37E-05
AC005379.1	0.053052778	0.275289806	2.375450991	0.000107106	0.000157744
AL117332.1	0.512786111	1.221944903	1.252750144	4.27E-11	2.14E-10
GNAS-AS1	0.053455556	0.214676699	2.005753812	0.001053801	0.001338785
TCL6	0.057475	0.219746602	1.93483439	0.000145346	0.000209419
AL928654.2	1.811147222	6.431622573	1.828278924	1.48E-13	1.60E-12
AL031320.2	0.20135	0.55856335	1.472015441	5.06E-10	1.97E-09
AC092718.5	0.373325	0.78079466	1.064511063	2.06E-05	3.35E-05
LINC01136	0.094583333	0.331150728	1.807830139	2.86E-07	6.36E-07
AL359922.2	0.218944444	0.650072087	1.570034867	9.85E-10	3.56E-09
RUSC1-AS1	0.792213889	2.897409951	1.870801925	5.09E-15	1.05E-13
AC005291.2	0.121355556	0.444248786	1.87212768	5.71E-05	8.72E-05
AD001527.1	1.364111111	3.027289563	1.150065516	5.10E-07	1.09E-06
AC005519.1	0.602175	1.413231068	1.230742651	1.46E-08	4.19E-08
UBE2Q1-AS1	0.191866667	0.883228155	2.202682071	1.69E-11	9.60E-11
AL021918.4	0.091544444	0.297216748	1.69897117	1.06E-09	3.77E-09
CCDC144NL-AS1	0.128369444	1.138053883	3.14819512	8.22E-12	5.20E-11
LINC00592	0.070061111	0.237943689	1.763934419	4.63E-06	8.39E-06
AC048380.1	0.095436111	0.216641748	1.18270412	0.005566939	0.006374057
KDM4A-AS1	0.342933333	1.045690777	1.608456245	4.32E-15	9.14E-14
AC125437.1	0.567091667	1.174613592	1.050532376	4.40E-08	1.14E-07
AP001432.1	0.646644444	1.483081311	1.197553123	1.00E-07	2.41E-07
ZNF32-AS2	0.629783333	1.454872816	1.207965555	1.79E-07	4.11E-07
AL121894.2	0.859202778	1.936819417	1.172618886	5.17E-07	1.10E-06
AC005481.1	0.065677778	0.319896602	2.284128449	2.03E-06	3.89E-06
ADNP-AS1	1.290675	3.321592718	1.363749419	9.87E-14	1.14E-12
LGR4-AS1	0.107188889	0.311636165	1.539707301	7.79E-09	2.33E-08
AC027243.3	0.170805556	0.576824515	1.755777579	4.02E-07	8.74E-07
AC020928.1	0.062688889	0.23403932	1.900469269	0.000198622	0.000281734
PTCSC1	0.163513889	0.565566262	1.790282878	7.51E-06	1.31E-05
AP003352.1	0.662502778	1.916285437	1.532314062	1.96E-13	2.06E-12
PCAT14	0.018655556	0.673851699	5.17475389	0.019815831	0.021070545
BVES-AS1	0.577369444	0.212215049	-1.443967795	4.76E-05	7.40E-05
LINC00665	1.882986111	6.672260922	1.825153349	0.004808084	0.005553052
AC073575.2	0.107075	0.426355097	1.993433827	7.48E-12	4.76E-11
AC116351.1	0.153436111	0.574119417	1.90371279	4.13E-06	7.51E-06
AC116563.1	0.143441667	0.337992233	1.236525938	0.001304542	0.001627614
AL354733.2	0.111694444	0.277595388	1.313426171	3.18E-08	8.39E-08
AL360091.2	0.109036111	0.275144175	1.335381772	0.001260389	0.001576566
AC015853.1	0.246897222	0.741935194	1.587382572	4.96E-10	1.94E-09
AC010768.2	0.612527778	1.481835194	1.274537828	7.28E-08	1.79E-07
AL606500.1	0.033488889	5.213357282	7.282386413	3.07E-13	3.04E-12
AL161729.4	0.239641667	1.139044417	2.248873329	6.36E-09	1.95E-08
AC092745.5	0.239022222	0.563333252	1.23684388	0.000526276	0.000704111
Z82217.1	0.096602778	0.209662864	1.117934772	3.20E-07	7.09E-07
HCG15	0.321716667	0.79351699	1.302470436	0.001912097	0.002326039
AC234917.3	0.849536111	2.487639806	1.550030429	9.58E-15	1.73E-13
CERS3-AS1	0.723833333	0.163587864	-2.145591822	0.000242681	0.000341211
AL021707.4	0.521230556	1.261956553	1.275668677	8.26E-08	2.02E-07
AC007528.1	0.112277778	0.322292233	1.521297006	0.00171537	0.002106014
AC100839.1	0.101966667	0.262964563	1.36677079	0.000170753	0.00024434
AC027807.2	1.214972222	0.379620146	-1.67829487	0.026013293	0.027088682
SNHG17	2.449386111	7.604216262	1.63437935	5.62E-17	2.57E-15
FBXO36-IT1	0.125252778	0.308933252	1.302452567	1.00E-05	1.72E-05
AC026333.4	0.216144444	0.942972087	2.125219312	6.12E-12	4.06E-11
AC027237.4	0.112897222	0.265952184	1.236156897	1.54E-05	2.54E-05
APCDD1L-DT	0.071808333	0.303912379	2.081432255	0.001839629	0.002241616
AP000345.2	0.166708333	0.582143204	1.804047869	4.25E-06	7.72E-06
AL139423.2	0.119027778	0.388715049	1.707414663	2.34E-11	1.24E-10
AC009093.1	0.106344444	0.606501456	2.511766442	1.06E-15	2.83E-14
AL357874.2	0.135888889	0.520670388	1.937942863	2.95E-09	9.67E-09
AC012020.1	0.118844444	0.459353641	1.950530799	3.67E-12	2.60E-11
LINC01694	0.087283333	0.883914078	3.340128033	7.53E-07	1.56E-06
AL162584.1	0.236077778	0.472158495	1.000008982	0.048719075	0.04881932
AL137139.3	0.100430556	0.22781432	1.181660168	0.000671692	0.000882502
AC064836.3	0.367066667	1.466826699	1.998584417	3.92E-14	5.41E-13
ZNF350-AS1	0.136569444	0.310353155	1.184276077	0.000254269	0.000355153
LINC00189	0.132291667	0.396953155	1.585246578	6.61E-05	9.97E-05
AC114956.2	0.259333333	0.68731068	1.406154722	2.89E-14	4.40E-13
CATIP-AS2	0.268613889	1.320422816	2.297394165	7.09E-12	4.59E-11
AL355488.1	0.919541667	4.039463592	2.135176874	1.88E-15	4.37E-14
LINC01410	0.438630556	1.353774757	1.625909501	1.29E-06	2.58E-06
AC245060.6	0.278111111	0.557025485	1.002081952	4.57E-08	1.18E-07
NARF-IT1	0.381097222	0.910588107	1.256639524	1.02E-07	2.45E-07
AC090739.1	1.026763889	2.840360437	1.467969554	1.12E-10	5.16E-10
AC074366.1	0.041288889	0.254116748	2.621665959	3.04E-12	2.18E-11
AL590705.3	0.583375	1.271504126	1.124040676	3.46E-08	9.07E-08
AC020743.1	0.119216667	0.246848301	1.050038774	0.036848582	0.037464007
RAB30-DT	1.038825	2.430779126	1.226466169	8.38E-12	5.25E-11
AP005262.1	0.009458333	0.27218034	4.846833065	3.11E-09	1.01E-08
AC073896.4	0.145291667	0.437162864	1.589218894	2.25E-06	4.29E-06
AL049780.1	0.273738889	0.750216748	1.454507063	5.71E-08	1.44E-07
Z99916.3	0.090277778	0.218709951	1.276576054	0.007261286	0.008236598
TMPO-AS1	1.073061111	3.451681311	1.685567028	1.04E-17	8.03E-16
LMNB1-DT	0.046272222	0.250643204	2.437416825	4.33E-09	1.36E-08
C7orf69	0.016155556	0.283535437	4.13342679	2.37E-12	1.73E-11
AC020917.2	0.103894444	0.355043932	1.772879039	9.55E-06	1.64E-05
AL034550.1	0.345361111	2.040563592	2.562790127	1.89E-16	6.29E-15
MAP3K4-AS1	1.333672222	3.542843447	1.409503578	9.40E-06	1.62E-05
DNAJC9-AS1	0.152625	0.325382767	1.092146549	2.05E-08	5.63E-08
MAPRE3-AS1	0.095258333	0.21011432	1.14125728	0.000514194	0.000689842
AL133477.1	0.439486111	1.638123058	1.89815426	5.15E-14	6.75E-13
AC112484.1	0.337272222	0.894601699	1.407331996	1.01E-09	3.63E-09
AC145207.8	0.371702778	0.974027913	1.389813646	1.98E-08	5.49E-08
AC117503.5	0.065444444	0.244840049	1.903496927	1.32E-09	4.66E-09
AC008897.2	0.047913889	0.233476214	2.284759758	3.61E-06	6.65E-06
AL358115.1	0.219072222	0.607212379	1.470794636	5.56E-10	2.13E-09
BX890604.1	0.704952778	2.02701335	1.523757065	1.74E-13	1.85E-12
AC009090.6	0.573933333	1.841676699	1.682064751	9.28E-14	1.11E-12
AC116913.1	0.642455556	1.335406068	1.055609942	1.63E-12	1.26E-11
DGCR5	0.071569444	0.329350485	2.202207991	3.13E-09	1.02E-08
AC018653.3	0.890205556	3.100623058	1.800347739	1.52E-14	2.53E-13
AL132642.1	2.462533333	1.116159466	-1.141600093	0.002693879	0.003220751
AL157938.2	0.107441667	0.277286893	1.367825835	1.09E-07	2.60E-07
AC079384.1	0.084663889	0.230147573	1.442740565	0.001477418	0.001827694
AC090907.3	0.190447222	0.654591262	1.781203099	1.06E-11	6.42E-11
AC078856.1	0.528236111	1.962965777	1.893780185	3.12E-06	5.78E-06
AC118555.1	0.092211111	0.220451942	1.257451678	0.000427414	0.000581427
MRPL20-DT	1.079636111	3.873025971	1.842916038	2.08E-18	2.34E-16
AC012467.2	2.091427778	4.881959951	1.222972281	1.40E-12	1.15E-11
AC061975.8	0.182894444	0.764777427	2.064028689	2.59E-12	1.88E-11
LINC02700	0.018427778	0.798025485	5.43648081	1.42E-13	1.56E-12
AC010285.3	0.095425	0.294783252	1.627215376	6.59E-09	1.99E-08
SNHG3	6.742080556	18.39133228	1.447760223	1.11E-13	1.28E-12
TNFRSF10A-AS1	2.425833333	6.911099029	1.510434718	7.31E-13	6.58E-12
AC009041.3	0.262719444	1.361320388	2.37341176	3.82E-16	1.12E-14
AC026412.3	0.405252778	0.943735922	1.219561144	1.49E-08	4.25E-08
MAPKAPK5-AS1	6.104713889	12.2961534	1.010211482	1.16E-16	4.37E-15
LRRC3-DT	1.182155556	0.21841966	-2.436245261	0.043488646	0.043909407
SNHG15	4.325436111	11.89529563	1.459473623	9.68E-18	7.86E-16
AC024588.1	0.078672222	0.36849466	2.227717473	1.33E-13	1.48E-12
AC008543.1	0.143633333	0.359939078	1.325362143	5.76E-10	2.20E-09
FRMD6-AS2	0.667197222	0.25076165	-1.411796552	1.12E-06	2.25E-06
GSEC	0.662505556	1.347375	1.024146978	1.17E-07	2.77E-07
AC141930.1	0.016413889	0.30212767	4.20216932	7.98E-07	1.65E-06
AP005136.3	0.354886111	1.428712379	2.00928749	1.57E-17	1.04E-15
AC090589.2	0.195666667	0.723998301	1.887588309	3.26E-07	7.20E-07
AC093838.1	0.008602778	0.234003883	4.765586091	0.000239329	0.000336937
CRNDE	1.067597222	2.229134709	1.062116346	1.49E-06	2.92E-06
AL357079.1	0.37315	1.049086893	1.491306586	1.11E-11	6.64E-11
CTC-338M12.4	0.563738889	1.133909466	1.008206458	1.22E-11	7.23E-11
AL442636.1	0.018186111	0.283207039	3.960948145	0.001199017	0.001504951
AC135178.6	0.629411111	1.482490049	1.235947868	5.35E-09	1.66E-08
SNHG31	0.276958333	0.728503155	1.395266273	5.75E-08	1.45E-07
RIPOR3-AS1	0.133936111	0.398117718	1.571650096	1.96E-06	3.76E-06
LINC01409	0.167727778	0.522452427	1.639178039	1.56E-13	1.68E-12
AP001469.2	0.654772222	1.697077427	1.373987364	9.73E-10	3.53E-09
DAPK1-IT1	0.176352778	0.429224515	1.283268176	0.000198052	0.000281207
AC114488.2	0.125927778	0.278987136	1.147602046	0.000485143	0.000654473
N4BP2L2-IT2	0.668508333	1.782906796	1.415213837	7.33E-11	3.52E-10
LINC00630	0.325441667	0.684555825	1.072769225	2.10E-11	1.15E-10
AP000356.1	0.164552778	0.378014078	1.199889583	1.29E-05	2.17E-05
AC002401.4	0.150127778	0.586465534	1.965855385	0.000508203	0.000683059
AC084018.3	0.061177778	0.232667233	1.927188439	0.000713009	0.000930925
AC009120.3	1.473711111	3.845146602	1.383584861	4.70E-09	1.47E-08
PPP1R26-AS1	0.412955556	1.645081553	1.994100681	7.64E-17	3.23E-15
TAX1BP1-AS1	0.062305556	0.221810437	1.831894537	4.23E-08	1.10E-07
LINC00174	1.339775	3.747678641	1.484006512	8.78E-12	5.46E-11
AL450226.1	0.123266667	0.259559466	1.074282379	0.023804599	0.024984569
AL031663.3	0.098222222	0.212522573	1.113494715	4.05E-05	6.35E-05
AL162390.1	0.321433333	0.822640049	1.355741761	9.51E-08	2.30E-07
AL049539.1	0.347794444	1.418184223	2.027738159	4.77E-12	3.24E-11
LINC00216	0.400483333	1.193839806	1.575795154	2.85E-13	2.84E-12
FAM160A1-DT	1.37655	2.872472573	1.061236104	5.44E-06	9.74E-06
AC107068.1	0.923052778	2.141779369	1.214324827	7.49E-12	4.76E-11
LENG8-AS1	2.624316667	7.232348301	1.462522343	1.13E-12	9.42E-12
AC010761.3	0.79385	2.465478641	1.634929417	8.29E-10	3.09E-09
LINC00460	0.034252778	0.646052184	4.237357807	5.48E-15	1.11E-13
AC092745.1	0.097675	0.226247816	1.211842607	0.006968274	0.007910371
AC005899.8	0.137622222	0.27552233	1.001455804	7.75E-06	1.35E-05
AC122710.2	0.019619444	0.21908568	3.481139092	4.03E-08	1.05E-07
AC010463.2	0.132341667	0.325414078	1.298009311	0.00072677	0.000948046
KRT7-AS	0.237472222	2.312342476	3.283524415	1.58E-12	1.24E-11
LINC01429	0.020613889	0.241789806	3.552064814	9.92E-12	6.07E-11
MIR548XHG	0.024519444	0.50478034	4.363657525	0.00063545	0.00084137
PSPC1-AS2	0.704038889	1.986767233	1.496695832	4.65E-10	1.83E-09
ZBTB40-IT1	0.656086111	1.481798786	1.175392472	1.99E-06	3.82E-06
AL133467.2	0.025730556	0.461858981	4.165897909	0.026913508	0.027966313
AL606970.1	0.208597222	0.637650728	1.612046461	0.001719425	0.002109219
PITRM1-AS1	0.144872222	0.350605097	1.275065971	9.62E-11	4.52E-10
AC027801.1	0.310230556	1.009457767	1.70216786	2.42E-11	1.27E-10
AC098869.2	0.690719444	1.588176699	1.201199692	1.18E-07	2.79E-07
SNHG14	1.191783333	0.539978883	-1.142147082	0.002388806	0.00286541
AC087071.2	0.347283333	0.996473301	1.520717975	3.73E-09	1.19E-08
AP003065.1	0.698616667	2.765332039	1.984879752	2.22E-14	3.48E-13
AL049552.1	0.793411111	2.10656335	1.408750795	1.87E-08	5.21E-08
AL031651.1	0.112433333	0.362577913	1.689221225	8.26E-07	1.70E-06
AC078785.2	0.075355556	0.220444417	1.54862916	5.61E-07	1.18E-06
AC106820.4	0.143480556	0.293870146	1.034323566	0.000254267	0.000355153
AC144450.1	0.022108333	0.233252427	3.399229919	0.000242888	0.000341211
AC084125.2	0.176302778	0.613353883	1.798664493	1.64E-12	1.26E-11
AP001453.2	0.367936111	0.74904199	1.02559132	7.34E-06	1.28E-05
LINC02604	3.126652778	11.31750995	1.855865657	5.45E-14	7.05E-13
LINC00427	0.145088889	0.315877427	1.122427805	0.002710615	0.00323811
AL512283.2	0.094083333	0.229792233	1.288318955	0.002046368	0.002479058
MIR17HG	0.283908333	1.500165534	2.401624601	8.85E-15	1.66E-13
AC009951.5	0.193127778	0.525155825	1.443189882	8.40E-06	1.46E-05
AL513217.1	1.895441667	0.434119417	-2.126370199	0.000118151	0.000172965
AP002449.1	0.463261111	1.729800243	1.900707961	1.62E-12	1.26E-11
AC080075.1	0.182297222	0.399059709	1.130312045	0.001495421	0.001848402
AL033397.1	0.053852778	0.235181068	2.126679261	0.004066079	0.004744841
AC148476.1	0.183386111	0.957576456	2.384503302	2.18E-06	4.16E-06
AC007128.2	0.017016667	0.801359466	5.557429172	6.26E-15	1.25E-13
AL035448.1	0.266075	0.824333252	1.631394729	9.49E-10	3.46E-09
AC022960.1	0.420102778	0.884978883	1.074900706	0.000184019	0.000262039
AC138207.9	0.708052778	1.890759951	1.417037405	1.48E-10	6.60E-10
AL358075.1	0.230694444	0.494870388	1.101067456	4.63E-07	9.91E-07
AC072028.1	0.088377778	0.262001699	1.567820607	1.33E-10	6.04E-10
AC244131.2	0.0562	0.214696602	1.933657322	0.000705993	0.000924243
AL161756.3	0.108905556	0.276783738	1.34568163	9.94E-08	2.39E-07
AL049869.1	0.069152778	0.226011165	1.708534935	0.000501775	0.000675662
AC106873.1	0.148255556	0.379204854	1.354891265	0.000104385	0.000154202
NCBP2-AS1	0.336363889	0.942575971	1.486586073	9.32E-10	3.41E-09
AC023906.5	0.86785	1.790375485	1.044744575	2.70E-07	6.04E-07
PRC1-AS1	0.120455556	0.431347087	1.84034828	3.25E-13	3.14E-12
AC100793.4	0.954716667	0.471834951	-1.016790354	0.01142777	0.012572268
Z68871.1	1.078291667	2.496688592	1.211268423	2.65E-10	1.09E-09
PABPC4-AS1	0.192480556	0.602924515	1.647264678	2.78E-10	1.14E-09
AC010973.2	0.177505556	0.67086966	1.918168321	1.86E-13	1.96E-12
AP002784.1	0.403136111	1.554614806	1.947218237	1.42E-11	8.19E-11
LINC00857	3.451663889	9.782674515	1.502936955	7.75E-10	2.90E-09
AC110741.1	0.042430556	0.255457767	2.589909327	0.001827472	0.002228661
AC010536.1	0.209058333	0.709339806	1.762571357	9.62E-14	1.13E-12
AC073320.1	0.114736111	0.300390777	1.388520992	1.54E-08	4.37E-08
AL157834.4	0.102941667	0.314998786	1.613519225	0.000210477	0.000297971
AL161733.1	0.041508333	0.423526214	3.350978356	1.42E-05	2.37E-05
AC233992.3	1.564463889	3.348593447	1.09788687	1.19E-05	2.02E-05
AC007687.1	0.072525	0.313217233	2.110613295	0.000133124	0.000192951
AC007922.2	0.189072222	0.583676699	1.626232052	5.94E-06	1.06E-05
AP005432.1	0.072069444	0.270803883	1.909788799	1.32E-11	7.76E-11
AL606489.1	6.528525	13.69254757	1.068561909	5.55E-07	1.17E-06
AC079753.2	0.063944444	0.220521602	1.78602906	5.48E-07	1.16E-06
AL031985.4	0.066780556	0.232598058	1.800339053	2.04E-05	3.33E-05
AL133482.1	0.190105556	0.534523544	1.491452801	1.80E-08	5.04E-08
AC025576.2	0.066586111	0.286990049	2.107707523	3.72E-06	6.83E-06
AL356020.1	0.098097222	0.25773932	1.39362846	3.71E-06	6.82E-06
ARAP1-AS2	0.227566667	0.781239563	1.77947576	1.52E-12	1.22E-11
LINC00649	1.012036111	2.457916262	1.280174997	3.75E-09	1.20E-08
RUNX3-AS1	0.201644444	0.557626699	1.46748598	3.96E-07	8.61E-07
NXT1-AS1	0.095913889	0.270487136	1.495748337	3.66E-07	7.98E-07
AP001178.1	0.100933333	0.451103155	2.160054673	1.59E-07	3.69E-07
AC090578.3	0.089105556	0.298351456	1.74342553	5.52E-05	8.48E-05
AC010422.4	0.324530556	1.031538835	1.668371912	2.17E-09	7.31E-09
GUSBP11	0.514213889	1.10861165	1.108313591	5.48E-09	1.69E-08
AP001001.1	0.171561111	0.615600243	1.843271236	4.00E-12	2.78E-11
AL162595.1	1.128152778	5.517224757	2.289980298	7.28E-21	3.54E-18
AC116025.2	0.242280556	1.881666262	2.95726024	1.75E-15	4.26E-14
AC087289.1	0.114844444	0.255284709	1.152426056	6.55E-05	9.91E-05
AL035587.1	2.194380556	4.73758034	1.110336665	2.39E-09	7.92E-09
ZBTB46-AS1	0.101777778	1.67009733	4.036437681	4.55E-05	7.09E-05
AC005104.1	0.873311111	2.351656311	1.429109628	9.96E-09	2.95E-08
USP3-AS1	0.158983333	0.434473301	1.450391992	2.13E-11	1.16E-10
PANK2-AS1	2.226586111	5.728293204	1.363271931	1.20E-10	5.46E-10
TMEM147-AS1	0.773180556	2.00001432	1.371133069	1.26E-11	7.43E-11
AC068580.2	0.114502778	4.203000728	5.197965204	1.64E-12	1.26E-11
STARD4-AS1	0.321155556	0.689922816	1.103162717	1.59E-07	3.69E-07
SYNJ2-IT1	0.141458333	0.292715291	1.049120945	0.004260557	0.0049599
AL133553.1	0.099163889	0.249553398	1.331461793	0.003331394	0.003921971
AL008729.1	0.247205556	0.616812864	1.319121688	2.20E-10	9.21E-10
AC129510.1	0.364997222	1.149768447	1.655385954	1.81E-10	7.77E-10
AC079145.1	0.099633333	0.263143932	1.401151731	0.00013955	0.000201664
AC002553.2	1.401408333	3.641384466	1.377609692	1.04E-09	3.70E-09
AC073896.2	0.202605556	0.457191748	1.174125629	5.16E-11	2.54E-10
AC102953.2	1.007997222	2.28797767	1.182581309	2.53E-07	5.69E-07
AC022150.2	1.632583333	4.247648786	1.379507849	7.79E-07	1.61E-06
LINC01537	0.759802778	0.301901214	-1.33154843	0.000848599	0.001090417
AC004148.1	0.872166667	2.458230583	1.494944489	1.97E-11	1.09E-10
LINC01484	0.066447222	0.344490049	2.374181513	6.67E-11	3.24E-10
AC007996.1	1.151363889	4.523490291	1.974092505	9.48E-15	1.73E-13
DLEU2	0.409925	1.753827184	2.097074714	2.21E-19	3.58E-17
AC007599.2	0.146097222	0.341412136	1.224585594	0.00163904	0.002017386
AC008119.1	0.164861111	0.498704369	1.596933719	3.90E-11	1.96E-10
AC017006.2	0.311505556	0.764266748	1.294818368	1.44E-05	2.40E-05
NUTM2B-AS1	0.912808333	1.850718932	1.019701943	8.67E-13	7.45E-12
AC016394.1	0.572925	2.219980097	1.954128545	1.47E-16	5.12E-15
AL592166.1	0.096455556	0.426478883	2.14453807	6.54E-12	4.30E-11
AC087379.1	0.039766667	0.218536408	2.458242108	0.006047742	0.006902931
AL392046.1	0.068055556	0.215906796	1.665623813	2.44E-05	3.92E-05
LIMD1-AS1	0.135883333	0.345191748	1.34502946	2.19E-11	1.18E-10
AC011978.2	0.493141667	1.220460194	1.307351182	9.52E-13	8.08E-12
AL158825.2	0.761983333	2.764871117	1.859380884	5.48E-11	2.68E-10
AC104024.2	0.122875	0.432014078	1.813886908	1.74E-06	3.37E-06
AC025287.3	0.766638889	1.62774466	1.086255318	5.79E-08	1.46E-07
MYO16-AS1	0.086336111	0.781656553	3.178498836	0.000840065	0.0010804
AC040934.1	0.551636111	1.256551942	1.187681502	6.60E-07	1.38E-06
AC074138.1	0.447161111	0.987798544	1.143422117	1.26E-05	2.12E-05
AC114730.3	0.314994444	0.741426456	1.234977212	2.47E-06	4.65E-06
AC036176.3	0.638647222	1.431131553	1.164065158	0.000275155	0.000382131
AC024884.2	0.052238889	0.299752184	2.520574151	1.35E-11	7.87E-11
AL513327.2	0.181355556	0.695483495	1.939195337	7.69E-09	2.31E-08
LINC02166	0.966916667	2.379746602	1.2993445	1.82E-10	7.78E-10
AC036222.2	0.091630556	0.323007039	1.817664932	7.71E-06	1.35E-05
AC145285.6	1.064130556	2.410068204	1.179398812	5.74E-13	5.28E-12
AC093019.2	0.113730556	0.234218204	1.0422333	0.001654686	0.00203493
AC074135.1	0.301288889	0.926856796	1.621198983	0.006875682	0.00781133
AP000346.1	0.062786111	0.239746845	1.932994466	1.97E-08	5.47E-08
LINC01176	0.383916667	1.266850485	1.722381169	3.75E-13	3.54E-12
ZNF8-ERVK3-1	0.112386111	0.399782039	1.830749901	3.88E-14	5.40E-13
CCDC15-DT	0.182266667	0.391274272	1.102129507	5.98E-06	1.06E-05
AC053503.3	9.881786111	2.676824029	-1.884249528	9.21E-05	0.000136758
AC026740.1	0.845558333	4.456733738	2.39801058	7.89E-14	9.68E-13
AC004895.1	0.136430556	0.376756311	1.465464885	8.36E-08	2.04E-07
AC011471.2	0.244102778	0.495129369	1.020316814	0.000136319	0.00019719
AC024361.3	0.157741667	0.601385194	1.930725559	6.97E-08	1.73E-07
AC132192.2	0.42875	1.550721117	1.854730677	1.28E-14	2.20E-13
AC010326.3	4.799252778	13.16627306	1.455965316	1.43E-14	2.40E-13
LINC01638	0.348038889	0.745883495	1.099701785	0.003462104	0.004059498
AL138899.1	0.182922222	0.385179854	1.074301899	0.022563581	0.023818925
AC135050.3	0.528966667	1.214924757	1.19961825	2.58E-07	5.80E-07
NFYC-AS1	0.454811111	1.124865291	1.306412836	4.73E-10	1.85E-09
AL137798.1	0.229516667	0.622401699	1.439247078	0.000118903	0.000173891
LINC02773	0.145677778	0.347660922	1.254900095	1.41E-06	2.78E-06
TM4SF19-AS1	0.148055556	0.364244175	1.298767273	1.07E-06	2.17E-06
AC108727.1	0.432588889	1.544276699	1.835862759	5.42E-10	2.09E-09
AC091117.2	0.069641667	0.227639806	1.708730219	3.05E-05	4.84E-05
AL359921.1	0.276183333	0.732889078	1.407968603	5.43E-08	1.39E-07
AP003900.1	0.032608333	0.408125728	3.645701051	2.42E-05	3.89E-05
AC245140.2	0.511347222	1.139916505	1.156552987	2.69E-12	1.95E-11
