# Supplementary material for: Comprehensive Analysis of Disulfidptosis-Related LncRNAs in Molecular Classification, Immune Microenvironment Characterization and Prognosis of Gastric Cancer
Source: Biomedicines. 2023 Nov 28;11(12):3165. doi: 10.3390/biomedicines11123165 (PMC10741100; doi:10.3390/biomedicines11123165)
Supplement: Supplementary file 1 [file biomedicines-11-03165-s001.zip › Supplementary Table S4.xlsx]

## Sheet: Sheet1
Table S4. The correlation between disulfidptosis related gene and lncRNAs
Disulfidptosis	lncRNA	cor	pvalue	Regulation
TLN1	LINC02762	0.535389	6.19712e-32	postive
FLNA	LINC02762	0.60566	1.32976e-42	postive
DSTN	LINC02762	0.60387	2.68528e-42	postive
ACTN2	LINC02762	0.509337	1.4032e-28	postive
ACTN1	LINC02762	0.578396	3.72094e-38	postive
MYH11	LINC02762	0.617544	1.11596e-44	postive
GTF2I	FKBP14-AS1	0.405248	1.02462e-17	postive
CHD4	AC100814.1	0.482535	2.04173e-25	postive
PCBP2	AC100814.1	0.420196	4.68922e-19	postive
SAFB2	AC011477.2	0.450781	5.16986e-22	postive
HNRNPU	AC011477.2	0.41693	9.32237e-19	postive
SAFB	AC011477.2	0.41277	2.21277e-18	postive
MYH3	AL157893.2	0.424882	1.72666e-19	postive
MYH2	AC011773.4	0.401184	2.30814e-17	postive
MYH13	AL360157.1	0.501877	1.13661e-27	postive
DSTN	AL358781.2	0.410903	3.24848e-18	postive
MYH11	AL358781.2	0.425842	1.40427e-19	postive
SAFB2	AC008735.1	0.449018	7.80255e-22	postive
HNRNPU	AC008735.1	0.444151	2.40036e-21	postive
HNRNPH1	AC008735.1	0.468368	7.45452e-24	postive
MYH3	AC008735.1	0.403858	1.35436e-17	postive
SAFB	AC008735.1	0.42898	7.11434e-20	postive
MYH3	AC092329.4	0.417913	7.58601e-19	postive
TARDBP	OGFRP1	0.451274	4.60616e-22	postive
SMPD4	OGFRP1	0.533452	1.12637e-31	postive
SART3	OGFRP1	0.490813	2.30516e-26	postive
SAMM50	OGFRP1	0.515065	2.71679e-29	postive
RRP1	OGFRP1	0.500133	1.84031e-27	postive
NSUN2	OGFRP1	0.404564	1.17565e-17	postive
HNRNPU	OGFRP1	0.468172	7.82706e-24	postive
HNRNPM	OGFRP1	0.491975	1.68917e-26	postive
FANCI	OGFRP1	0.424847	1.73969e-19	postive
DHX9	OGFRP1	0.483529	1.576e-25	postive
BOP1	OGFRP1	0.407947	5.93861e-18	postive
ATXN10	OGFRP1	0.525426	1.28704e-30	postive
AAAS	OGFRP1	0.429576	6.24739e-20	postive
MYH14	OGFRP1	0.419832	5.06407e-19	postive
SAFB	OGFRP1	0.443141	3.0239e-21	postive
MYH13	SLC24A3-AS1	0.448511	8.77858e-22	postive
HNRNPH3	AL133243.2	0.423396	2.37421e-19	postive
MYH13	TRIM36-IT1	0.430496	5.10959e-20	postive
MYH10	NIPBL-DT	0.459779	6.09365e-23	postive
CHD4	AL162274.2	0.413871	1.76219e-18	postive
MYH13	AC087749.2	0.416542	1.0109e-18	postive
MYH13	AL033504.1	0.439622	6.72167e-21	postive
IQGAP1	AC022382.2	0.400323	2.73783e-17	postive
HNRNPH1	AC022382.2	0.438675	8.31917e-21	postive
MYH3	AC022382.2	0.444694	2.11941e-21	postive
PCBP1	AD000090.1	0.454227	2.29657e-22	postive
MYL6B	SNHG7	0.416379	1.0461e-18	postive
TLN1	LINC00092	0.467431	9.40239e-24	postive
FLNA	LINC00092	0.445	1.97587e-21	postive
MYH11	LINC00092	0.411084	3.13018e-18	postive
MYH13	AL513218.2	0.414619	1.50905e-18	postive
MYH6	LINC02021	0.409609	4.23387e-18	postive
MYH3	LINC02021	0.439373	7.10975e-21	postive
ACTN1	LINC01119	0.436265	1.42769e-20	postive
MYH11	LINC01119	0.410801	3.31742e-18	postive
MYH13	AC127035.1	0.468478	7.25381e-24	postive
SMPD4	AC105219.3	0.436738	1.28455e-20	postive
BOP1	AC105219.3	0.421385	3.6448e-19	postive
SAFB	AC105219.3	0.400144	2.83642e-17	postive
HNRNPH1	AP4B1-AS1	0.466084	1.31114e-23	postive
MYH2	LARS2-AS1	0.446866	1.28539e-21	postive
SAFB2	AL022328.1	0.43528	1.77791e-20	postive
HNRNPH1	AL022328.1	0.44486	2.04029e-21	postive
MYH3	AL022328.1	0.471102	3.77148e-24	postive
MYH8	PDXP-DT	0.470018	4.94544e-24	postive
TLN1	AC026355.2	0.484106	1.35582e-25	postive
MYL6	AC026355.2	0.412763	2.21587e-18	postive
FLNA	AC026355.2	0.539811	1.56049e-32	postive
DSTN	AC026355.2	0.535494	5.99893e-32	postive
ACTN1	AC026355.2	0.593758	1.31007e-40	postive
MYH11	AC026355.2	0.524536	1.67904e-30	postive
HNRNPH1	AC009120.2	0.445405	1.80005e-21	postive
MYH3	AC009120.2	0.452388	3.54502e-22	postive
MYH13	AL357497.1	0.455044	1.89236e-22	postive
TLN1	AP001107.5	0.761075	4.37795e-79	postive
MYL6	AP001107.5	0.698207	1.73197e-61	postive
FLNA	AP001107.5	0.897717	4.89084e-148	postive
DSTN	AP001107.5	0.865029	7.04459e-125	postive
ACTB	AP001107.5	0.488582	4.17409e-26	postive
ACTN2	AP001107.5	0.499672	2.08932e-27	postive
ACTN1	AP001107.5	0.8381	5.79449e-110	postive
MYH11	AP001107.5	0.913075	8.21701e-162	postive
SMPD4	AP001527.2	0.472731	2.50578e-24	postive
SART3	AP001527.2	0.406935	7.28976e-18	postive
HNRNPU	AP001527.2	0.43125	4.33142e-20	postive
GTF2I	AP001527.2	0.413133	2.05276e-18	postive
ACTN4	AP001527.2	0.43867	8.32976e-21	postive
SAFB	AP001527.2	0.417199	8.81225e-19	postive
HNRNPH3	ARRDC1-AS1	0.409121	4.67669e-18	postive
SAFB	ARRDC1-AS1	0.436682	1.30067e-20	postive
MYH13	AF038458.3	0.431591	4.01894e-20	postive
MYH2	AL670729.2	0.43662	1.31871e-20	postive
MYH13	AP001437.2	0.487845	5.07313e-26	postive
MYH7B	AC133919.2	0.51511	2.6821e-29	postive
TLN1	FGF14-AS2	0.5258	1.15034e-30	postive
MYL6	FGF14-AS2	0.437429	1.10041e-20	postive
FLNA	FGF14-AS2	0.585162	3.2077e-39	postive
DSTN	FGF14-AS2	0.588117	1.07996e-39	postive
ACTN1	FGF14-AS2	0.565087	3.9254e-36	postive
MYH11	FGF14-AS2	0.600577	9.66856e-42	postive
PCBP3	FGF14-AS2	0.424167	2.01297e-19	postive
MYH7B	AL023693.1	0.461964	3.59127e-23	postive
IPO7	AL157400.4	0.434578	2.07789e-20	postive
HNRNPH3	AL157400.4	0.412665	2.26098e-18	postive
MYH2	AL078590.2	0.481716	2.52541e-25	postive
MYH13	AL078590.2	0.530979	2.40259e-31	postive
MYH6	LINC01419	0.491696	1.82014e-26	postive
MYH13	AC008737.3	0.521044	4.73419e-30	postive
SAFB2	AC109460.2	0.426895	1.11864e-19	postive
HNRNPH1	AC109460.2	0.451684	4.18375e-22	postive
HNRNPH3	AC109460.2	0.441103	4.80815e-21	postive
SMPD4	ZNRD2-AS1	0.430308	5.32417e-20	postive
HNRNPH3	ZNRD2-AS1	0.439608	6.74272e-21	postive
SAFB	ZNRD2-AS1	0.40007	2.87818e-17	postive
TARDBP	Z95115.1	0.401477	2.17783e-17	postive
RRP1	AP001469.3	0.435281	1.77775e-20	postive
TARDBP	LINC00115	0.432091	3.60051e-20	postive
TARDBP	AC016738.1	0.404558	1.177e-17	postive
HNRNPH1	AC016738.1	0.424879	1.72786e-19	postive
MYH10	AC009961.3	0.439177	7.43052e-21	postive
TARDBP	YEATS2-AS1	0.456687	1.27963e-22	postive
HNRNPH1	YEATS2-AS1	0.602836	4.02051e-42	postive
HNRNPH3	YEATS2-AS1	0.432635	3.19415e-20	postive
MYH3	YEATS2-AS1	0.504236	5.89836e-28	postive
UBASH3B	AL139351.3	0.603806	2.75253e-42	postive
MYH13	AC011498.1	0.550716	4.76335e-34	postive
MYH7B	SDCBP2-AS1	0.436806	1.26526e-20	postive
MYH3	SDCBP2-AS1	0.409196	4.60621e-18	postive
MYH2	AC069234.1	0.418816	6.27421e-19	postive
SAFB2	AL589765.4	0.402968	1.61808e-17	postive
MYL6B	AL589765.4	0.42777	9.25508e-20	postive
SAFB	AL589765.4	0.410828	3.29925e-18	postive
MYH7B	PROX1-AS1	0.508461	1.79854e-28	postive
RNH1	STIM1-AS1	0.466948	1.05946e-23	postive
MYH13	AC023509.6	0.425554	1.49435e-19	postive
SMPD4	SNHG11	0.457652	1.01598e-22	postive
AAAS	SNHG11	0.41019	3.75943e-18	postive
MYL6B	SNHG11	0.406177	8.49757e-18	postive
MYH3	PSMD6-AS2	0.410666	3.41012e-18	postive
TLN1	LRRK2-DT	0.504373	5.67811e-28	postive
FLNA	LRRK2-DT	0.503509	7.22364e-28	postive
ACTN1	LRRK2-DT	0.435223	1.80053e-20	postive
MYH11	LRRK2-DT	0.471543	3.37733e-24	postive
MYH2	LRRK2-DT	0.400227	2.79021e-17	postive
TARDBP	AC074117.1	0.488361	4.42585e-26	postive
SMPD4	AC074117.1	0.514149	3.53995e-29	postive
SART3	AC074117.1	0.444445	2.24411e-21	postive
HNRNPU	AC074117.1	0.450035	6.1561e-22	postive
FANCI	AC074117.1	0.449507	6.96266e-22	postive
DHX9	AC074117.1	0.427692	9.41391e-20	postive
HNRNPH3	AC074117.1	0.422868	2.6576e-19	postive
SAFB	AC074117.1	0.466532	1.17403e-23	postive
TARDBP	AL117209.1	0.408464	5.34606e-18	postive
HNRNPH1	AL117209.1	0.52762	6.65522e-31	postive
TARDBP	LAMTOR5-AS1	0.474547	1.58448e-24	postive
SMPD4	LAMTOR5-AS1	0.404739	1.13514e-17	postive
SART3	LAMTOR5-AS1	0.442361	3.61259e-21	postive
NSUN2	LAMTOR5-AS1	0.400732	2.52476e-17	postive
HNRNPU	LAMTOR5-AS1	0.437598	1.05955e-20	postive
FANCI	LAMTOR5-AS1	0.465267	1.60285e-23	postive
DHX9	LAMTOR5-AS1	0.426056	1.34111e-19	postive
HNRNPH1	LAMTOR5-AS1	0.42908	6.96094e-20	postive
HNRNPH3	LAMTOR5-AS1	0.43481	1.97366e-20	postive
SAFB	LAMTOR5-AS1	0.417448	8.36316e-19	postive
TLN1	LINC00663	0.464745	1.82153e-23	postive
FLNA	LINC00663	0.471329	3.56376e-24	postive
ACTN1	LINC00663	0.40254	1.76255e-17	postive
MYH11	LINC00663	0.437423	1.10199e-20	postive
UBASH3B	CYTOR	0.424019	2.07774e-19	postive
CHD4	AC009812.4	0.434585	2.07475e-20	postive
TARDBP	AC020558.2	0.488617	4.13563e-26	postive
RPA1	AC020558.2	0.404817	1.11729e-17	postive
DHX9	AC020558.2	0.415426	1.2759e-18	postive
HNRNPH1	AC020558.2	0.498553	2.84023e-27	postive
MYH3	AC020558.2	0.468839	6.63278e-24	postive
SAFB	AC020558.2	0.424789	1.76132e-19	postive
MYH13	AC003682.1	0.434018	2.35287e-20	postive
MYH13	AL079304.1	0.408168	5.67777e-18	postive
MYH10	AC011005.4	0.422549	2.84522e-19	postive
MYH8	AC133961.1	0.552831	2.38484e-34	postive
MYH7B	LINC01611	0.459802	6.06084e-23	postive
IPO7	AC010595.1	0.506371	3.24322e-28	postive
MYH3	AL021707.6	0.400958	2.41422e-17	postive
FANCI	AL445231.1	0.422442	2.9106e-19	postive
MYH2	AC093675.2	0.412055	2.564e-18	postive
MYH7B	AC011700.1	0.674272	6.09329e-56	postive
MYH13	AC024681.2	0.432572	3.23875e-20	postive
FLNA	AC245297.3	0.401713	2.07806e-17	postive
IPO7	LINC02709	0.435051	1.87101e-20	postive
TLN1	AC079921.2	0.631988	2.5215e-47	postive
FLNA	AC079921.2	0.655863	5.09372e-52	postive
DSTN	AC079921.2	0.475924	1.1173e-24	postive
ACTN1	AC079921.2	0.604737	1.91141e-42	postive
MYH11	AC079921.2	0.645902	5.20923e-50	postive
MYL6B	HOXC13-AS	0.426581	1.19726e-19	postive
PRC1	MAFG-DT	0.430019	5.6719e-20	postive
MYL6B	MAFG-DT	0.416243	1.07608e-18	postive
TLN1	AL357054.4	0.696804	3.79261e-61	postive
MYL6	AL357054.4	0.512465	5.74573e-29	postive
FLNA	AL357054.4	0.777927	9.27914e-85	postive
DSTN	AL357054.4	0.722014	1.40592e-67	postive
ACTN2	AL357054.4	0.464852	1.77468e-23	postive
ACTN1	AL357054.4	0.732253	2.13162e-70	postive
MYH11	AL357054.4	0.778523	5.72603e-85	postive
TLN1	AC110491.1	0.573856	1.86719e-37	postive
MYL6	AC110491.1	0.578832	3.18357e-38	postive
FLNA	AC110491.1	0.649682	9.18408e-51	postive
DSTN	AC110491.1	0.703617	8.09233e-63	postive
ACTB	AC110491.1	0.41065	3.42166e-18	postive
ACTN1	AC110491.1	0.647759	2.22735e-50	postive
MYH11	AC110491.1	0.682237	9.9589e-58	postive
TARDBP	SNHG1	0.600078	1.17264e-41	postive
SMPD4	SNHG1	0.408248	5.58661e-18	postive
SART3	SNHG1	0.46409	2.13878e-23	postive
NSUN2	SNHG1	0.408895	4.89715e-18	postive
NLN	SNHG1	0.445426	1.79132e-21	postive
HNRNPA3	SNHG1	0.429907	5.81239e-20	postive
FANCI	SNHG1	0.511754	7.04554e-29	postive
DHX9	SNHG1	0.458377	8.53828e-23	postive
AAAS	SNHG1	0.445418	1.79459e-21	postive
HNRNPH1	SNHG1	0.524668	1.6144e-30	postive
HNRNPH3	SNHG1	0.47039	4.50721e-24	postive
PCBP2	SNHG1	0.429893	5.83056e-20	postive
HNRNPH1	AC023494.1	0.417011	9.16596e-19	postive
CHD4	AL121989.1	0.427092	1.07209e-19	postive
MYH1	TRAPPC12-AS1	0.490139	2.75924e-26	postive
MYH13	AC108471.2	0.406564	7.85864e-18	postive
MYH7B	LINC02418	0.403057	1.58957e-17	postive
SAFB2	AL049840.4	0.463882	2.25003e-23	postive
MYH9	AL049840.4	0.412097	2.54182e-18	postive
HNRNPU	AL049840.4	0.438157	9.34777e-21	postive
HNRNPA3	AL049840.4	0.415287	1.31351e-18	postive
SAFB	AL049840.4	0.461751	3.78148e-23	postive
MYH3	LINC01772	0.407311	6.75627e-18	postive
TLN1	AC087521.1	0.458605	8.08439e-23	postive
MYH10	AC087521.1	0.470879	3.98839e-24	postive
FLNA	AC087521.1	0.400356	2.71992e-17	postive
ACTN1	AC087521.1	0.400311	2.74418e-17	postive
HNRNPH3	AC068205.2	0.427678	9.44233e-20	postive
ZHX2	AC025279.1	0.410395	3.6054e-18	postive
MYH8	AC025279.1	0.840138	5.40543e-111	postive
TLN1	AC007637.1	0.512677	5.40793e-29	postive
FLNA	AC007637.1	0.496739	4.6613e-27	postive
ACTN1	AC007637.1	0.439684	6.6282e-21	postive
MYH11	AC007637.1	0.458789	7.73418e-23	postive
MYH10	MSC-AS1	0.517912	1.18753e-29	postive
PCBP3	MSC-AS1	0.400247	2.77892e-17	postive
TARDBP	SCAT2	0.404209	1.26238e-17	postive
CHD4	SCAT2	0.501453	1.27842e-27	postive
PCBP2	SCAT2	0.505319	4.35784e-28	postive
MYH7B	AC007405.2	0.532608	1.45957e-31	postive
HNRNPH1	AC025034.1	0.41225	2.46291e-18	postive
MYH7B	EIPR1-IT1	0.400294	2.7531e-17	postive
MYL6B	EIPR1-IT1	0.407288	6.78687e-18	postive
HNRNPH1	AL133406.2	0.472389	2.73114e-24	postive
MYH2	AC084724.1	0.419728	5.17627e-19	postive
MYH10	AC012313.2	0.458833	7.65214e-23	postive
DSTN	AC116667.1	0.414879	1.4296e-18	postive
MYH3	ITGA9-AS1	0.424551	1.85398e-19	postive
TARDBP	AC145207.5	0.402946	1.62539e-17	postive
SART3	AC145207.5	0.405469	9.80086e-18	postive
SAFB2	AC145207.5	0.430774	4.80745e-20	postive
HNRNPM	AC145207.5	0.439367	7.11962e-21	postive
HNRNPA3	AC145207.5	0.482673	1.96969e-25	postive
SAFB	AC145207.5	0.441812	4.09316e-21	postive
MYH2	AC010320.1	0.452124	3.77259e-22	postive
MYH13	AL353689.3	0.405718	9.32203e-18	postive
HNRNPH3	ZNF451-AS1	0.46971	5.33959e-24	postive
MYH2	AC092800.1	0.494616	8.29452e-27	postive
MYH13	AC092800.1	0.415548	1.24391e-18	postive
MYH13	ARHGAP26-AS1	0.457918	9.53197e-23	postive
MYH2	AL035078.1	0.474695	1.52642e-24	postive
MYH13	AL035078.1	0.456245	1.42183e-22	postive
MYH13	AC027018.1	0.412884	2.16113e-18	postive
CD2AP	AC012459.1	0.416841	9.49787e-19	postive
RPA1	AC016876.1	0.472887	2.40949e-24	postive
TLN1	AL035409.2	0.673781	7.81691e-56	postive
MYL6	AL035409.2	0.494196	9.29148e-27	postive
MYH10	AL035409.2	0.462786	2.94055e-23	postive
FLNA	AL035409.2	0.712531	4.45207e-65	postive
DSTN	AL035409.2	0.682218	1.00564e-57	postive
ACTB	AL035409.2	0.437762	1.02144e-20	postive
ACTN1	AL035409.2	0.747408	8.08898e-75	postive
MYH11	AL035409.2	0.696676	4.07127e-61	postive
PCBP3	AL035409.2	0.491737	1.80046e-26	postive
FLNA	AC022400.1	0.434272	2.22394e-20	postive
DSTN	AC022400.1	0.458484	8.32129e-23	postive
MYH11	AC022400.1	0.466994	1.04748e-23	postive
SAFB2	AL360181.2	0.403269	1.52386e-17	postive
HNRNPH1	AL360181.2	0.473363	2.13693e-24	postive
MYH3	AL360181.2	0.480827	3.17825e-25	postive
MYH13	AL451047.1	0.401394	2.21383e-17	postive
RRP1	LINC01547	0.506929	2.77194e-28	postive
MYH6	AC004156.1	0.440518	5.48927e-21	postive
MYH3	C1RL-AS1	0.407263	6.82191e-18	postive
MYH3	AC090948.3	0.401899	2.00227e-17	postive
MYH13	AL022311.1	0.446816	1.30015e-21	postive
MYH8	AL354793.1	0.584847	3.59973e-39	postive
TLN1	AC090510.2	0.425561	1.49211e-19	postive
FLNA	AC090510.2	0.424181	2.00719e-19	postive
DSTN	AC090510.2	0.415482	1.26112e-18	postive
MYH11	AC090510.2	0.425068	1.65913e-19	postive
MYH1	LINC00311	0.464028	2.17155e-23	postive
TNKS1BP1	AC073046.1	0.417944	7.53777e-19	postive
SMPD4	AC073046.1	0.599755	1.32786e-41	postive
SART3	AC073046.1	0.518062	1.13646e-29	postive
RPA1	AC073046.1	0.446234	1.48729e-21	postive
NSUN2	AC073046.1	0.418089	7.31037e-19	postive
HNRNPU	AC073046.1	0.481864	2.4299e-25	postive
HNRNPM	AC073046.1	0.478718	5.47209e-25	postive
GTF2I	AC073046.1	0.619591	4.79844e-45	postive
FANCI	AC073046.1	0.433341	2.73275e-20	postive
DHX9	AC073046.1	0.531176	2.26253e-31	postive
ARMC6	AC073046.1	0.42789	9.01872e-20	postive
MYH14	AC073046.1	0.466649	1.14069e-23	postive
PCBP1	AC073046.1	0.459883	5.94281e-23	postive
SAFB	AC073046.1	0.555716	9.2097e-35	postive
SAFB2	AC131159.1	0.456795	1.24721e-22	postive
MYH13	AC020917.3	0.496756	4.64034e-27	postive
TLN1	AL035404.2	0.412461	2.35836e-18	postive
HNRNPU	AL031985.3	0.416878	9.4246e-19	postive
DHX9	AL031985.3	0.413889	1.75586e-18	postive
TLN1	LINC02829	0.446457	1.41256e-21	postive
FLNA	LINC02829	0.497905	3.39148e-27	postive
ACTN1	LINC02829	0.424292	1.95958e-19	postive
MYH11	LINC02829	0.44901	7.81642e-22	postive
TLN1	AL139147.1	0.413915	1.74622e-18	postive
MYH10	AL139147.1	0.446493	1.40093e-21	postive
MYH2	AC024257.4	0.491601	1.86714e-26	postive
CHD4	AL390728.6	0.572059	3.51225e-37	postive
PCBP1	AL390728.6	-0.404835	1.11343e-17	negative
TLN1	AP000766.1	0.405766	9.23166e-18	postive
HNRNPH3	AP000766.1	0.445058	1.94953e-21	postive
CHD4	AC007038.1	0.401028	2.38047e-17	postive
PCBP1	AC007038.1	-0.412681	2.25353e-18	negative
TARDBP	AP000442.1	0.593171	1.63473e-40	postive
SMPD4	AP000442.1	0.420366	4.52335e-19	postive
SART3	AP000442.1	0.524986	1.46779e-30	postive
SAFB2	AP000442.1	0.428746	7.48642e-20	postive
HNRNPU	AP000442.1	0.512963	4.98046e-29	postive
HNRNPM	AP000442.1	0.433223	2.80522e-20	postive
HNRNPA3	AP000442.1	0.452731	3.27045e-22	postive
FANCI	AP000442.1	0.510199	1.09804e-28	postive
DHX9	AP000442.1	0.509228	1.44714e-28	postive
HNRNPH1	AP000442.1	0.582567	8.26787e-39	postive
HNRNPH3	AP000442.1	0.500285	1.76491e-27	postive
MYH3	AP000442.1	0.40036	2.71738e-17	postive
SAFB	AP000442.1	0.488758	3.98381e-26	postive
HNRNPH1	AC007881.4	0.433128	2.86463e-20	postive
TARDBP	AC083843.2	0.501562	1.24038e-27	postive
FANCI	AC083843.2	0.416623	9.9392e-19	postive
HNRNPH1	AC083843.2	0.450968	4.94885e-22	postive
HNRNPH3	AC083843.2	0.431602	4.00957e-20	postive
MYH13	AC079209.1	0.457414	1.07547e-22	postive
TLN1	ADAMTS9-AS2	0.781726	4.1617e-86	postive
MYL6	ADAMTS9-AS2	0.536094	4.97983e-32	postive
FLNA	ADAMTS9-AS2	0.884204	1.27867e-137	postive
DSTN	ADAMTS9-AS2	0.786318	8.97542e-88	postive
ACTB	ADAMTS9-AS2	0.407205	6.90189e-18	postive
ACTN2	ADAMTS9-AS2	0.486684	6.89366e-26	postive
ACTN1	ADAMTS9-AS2	0.791343	1.2073e-89	postive
MYH11	ADAMTS9-AS2	0.889542	1.42656e-141	postive
MYH3	LINC02614	0.42765	9.49999e-20	postive
GTF2I	SP2-AS1	0.412087	2.54723e-18	postive
HNRNPH1	AC100778.2	0.43845	8.7517e-21	postive
TLN1	AC025180.1	0.567877	1.50413e-36	postive
FLNA	AC025180.1	0.566165	2.71286e-36	postive
DSTN	AC025180.1	0.510101	1.12909e-28	postive
ACTN1	AC025180.1	0.578684	3.35691e-38	postive
MYH11	AC025180.1	0.565788	3.08679e-36	postive
MYH13	ST3GAL3-AS1	0.466416	1.20821e-23	postive
MYH8	AC027682.5	0.451991	3.89204e-22	postive
HNRNPH1	AC004908.1	0.497472	3.81702e-27	postive
MYH3	AC004908.1	0.420526	4.37254e-19	postive
MYH13	AC012213.2	0.495614	6.32962e-27	postive
TLN1	AC084880.3	0.5747	1.38633e-37	postive
MYL6	AC084880.3	0.475229	1.33297e-24	postive
FLNA	AC084880.3	0.651005	4.97239e-51	postive
DSTN	AC084880.3	0.586602	1.88956e-39	postive
ACTN1	AC084880.3	0.59179	2.74752e-40	postive
MYH11	AC084880.3	0.655053	7.46989e-52	postive
MYH8	AC073370.1	0.585243	3.11385e-39	postive
TARDBP	ZNF674-AS1	0.507076	2.65977e-28	postive
NSUN2	ZNF674-AS1	0.467632	8.94761e-24	postive
IPO7	ZNF674-AS1	0.404578	1.17239e-17	postive
HNRNPU	ZNF674-AS1	0.439229	7.34398e-21	postive
HNRNPA3	ZNF674-AS1	0.463195	2.66143e-23	postive
FANCI	ZNF674-AS1	0.446091	1.53718e-21	postive
DHX9	ZNF674-AS1	0.41726	8.70037e-19	postive
ATXN10	ZNF674-AS1	0.406473	8.00357e-18	postive
HNRNPH2	ZNF674-AS1	0.485199	1.01835e-25	postive
TARDBP	AC138956.2	0.448442	8.92011e-22	postive
RUFY1	AC138956.2	0.43843	8.79026e-21	postive
HNRNPH1	AC138956.2	0.701496	2.71283e-62	postive
MYH3	AC138956.2	0.437421	1.10241e-20	postive
MYH6	AL121757.1	0.511483	7.61159e-29	postive
MYH13	NAV2-AS3	0.407685	6.26238e-18	postive
MYH13	AC005071.1	0.46184	3.70102e-23	postive
UBASH3B	AC015660.2	0.478709	5.48403e-25	postive
TLN1	AC073569.3	0.411517	2.86391e-18	postive
FLNA	AC073569.3	0.457029	1.1793e-22	postive
DSTN	AC073569.3	0.430064	5.61577e-20	postive
ACTN1	AC073569.3	0.403655	1.41047e-17	postive
MYH11	AC073569.3	0.459475	6.55726e-23	postive
IPO7	AC069224.1	0.404054	1.30229e-17	postive
HNRNPH1	AL021878.4	0.493596	1.09252e-26	postive
MYH3	AL021878.4	0.416955	9.27431e-19	postive
NSUN2	NNT-AS1	0.480296	3.64554e-25	postive
RNH1	AC024060.2	-0.418683	6.45224e-19	negative
PCBP1	AC024060.2	-0.444988	1.9813e-21	negative
AAAS	AC079949.5	0.402689	1.71078e-17	postive
MYH2	AC131649.1	0.444811	2.06338e-21	postive
MYH13	AC131649.1	0.552765	2.43702e-34	postive
FLNB	AC009486.1	0.475352	1.2919e-24	postive
MYL6B	RNF157-AS1	0.403287	1.5183e-17	postive
IPO7	LINC00235	0.493045	1.26726e-26	postive
CD2AP	AL033384.2	0.488383	4.39994e-26	postive
HNRNPH1	AL033384.2	0.442748	3.30788e-21	postive
HNRNPH1	AL139095.4	0.40833	5.49339e-18	postive
ACTN3	AC010173.1	0.479696	4.2557e-25	postive
SMPD4	RNF216P1	0.421031	3.92921e-19	postive
MYH2	AC113382.2	0.406676	7.68216e-18	postive
MYH13	AC113382.2	0.520521	5.52458e-30	postive
BOP1	AL590666.2	0.442326	3.64148e-21	postive
TLN1	AP001189.1	0.502934	8.47702e-28	postive
MYH9	AP001189.1	0.478582	5.66612e-25	postive
MYH10	AP001189.1	0.446887	1.27899e-21	postive
FLNA	AP001189.1	0.419711	5.19549e-19	postive
TARDBP	STX18-AS1	0.401064	2.36379e-17	postive
SAFB2	STX18-AS1	0.40365	1.41203e-17	postive
HNRNPU	STX18-AS1	0.402798	1.67394e-17	postive
SMPD4	CTBP1-DT	0.478229	6.2023e-25	postive
SAFB2	CTBP1-DT	0.445133	1.91627e-21	postive
MYH9	CTBP1-DT	0.406143	8.55626e-18	postive
HNRNPU	CTBP1-DT	0.407555	6.42929e-18	postive
GTF2I	CTBP1-DT	0.401494	2.17053e-17	postive
DHX9	CTBP1-DT	0.405072	1.06148e-17	postive
SAFB	CTBP1-DT	0.481587	2.61088e-25	postive
HNRNPH1	XPC-AS1	0.531723	1.9141e-31	postive
MYH3	XPC-AS1	0.482457	2.08312e-25	postive
RPA1	AC108449.2	0.418634	6.51983e-19	postive
MYH9	AC108449.2	0.408705	5.09076e-18	postive
GTF2I	AC108449.2	0.469296	5.92037e-24	postive
DHX9	AC108449.2	0.462802	2.92895e-23	postive
HNRNPH1	AC108449.2	0.553863	1.69882e-34	postive
TLN2	AC108449.2	0.43724	1.1482e-20	postive
HNRNPH3	AC090589.3	0.413142	2.04917e-18	postive
TLN1	FENDRR	0.820153	1.81198e-101	postive
MYL6	FENDRR	0.609585	2.80356e-43	postive
FLNA	FENDRR	0.87634	3.87649e-132	postive
DSTN	FENDRR	0.822622	1.40182e-102	postive
ACTB	FENDRR	0.459129	7.12686e-23	postive
ACTN2	FENDRR	0.48198	2.35793e-25	postive
ACTN1	FENDRR	0.843682	8.05847e-113	postive
MYH11	FENDRR	0.883891	2.14994e-137	postive
PCBP3	FENDRR	0.508653	1.70334e-28	postive
MYH13	AL139330.1	0.473553	2.03732e-24	postive
IPO7	DNAJC3-DT	0.457013	1.18388e-22	postive
MYH10	AC121247.1	0.416675	9.83341e-19	postive
FLNA	AC121247.1	0.405629	9.48981e-18	postive
TARDBP	AC004943.2	0.506433	3.18717e-28	postive
SMPD4	AC004943.2	0.527377	7.16112e-31	postive
SART3	AC004943.2	0.514476	3.22087e-29	postive
RPA1	AC004943.2	0.441858	4.05099e-21	postive
NSUN2	AC004943.2	0.438192	9.27438e-21	postive
HNRNPU	AC004943.2	0.495212	7.05947e-27	postive
HNRNPM	AC004943.2	0.457847	9.69681e-23	postive
HNRNPA3	AC004943.2	0.400484	2.65145e-17	postive
FANCI	AC004943.2	0.506239	3.36571e-28	postive
DHX9	AC004943.2	0.496402	5.10912e-27	postive
AAAS	AC004943.2	0.400884	2.44951e-17	postive
HNRNPH3	AC004943.2	0.450883	5.04817e-22	postive
SAFB	AC004943.2	0.473175	2.24105e-24	postive
TARDBP	DDX11-AS1	0.460752	4.81726e-23	postive
SMPD4	DDX11-AS1	0.469976	4.99782e-24	postive
SART3	DDX11-AS1	0.468746	6.7881e-24	postive
SAFB2	DDX11-AS1	0.40489	1.10121e-17	postive
NSUN2	DDX11-AS1	0.426344	1.26033e-19	postive
IPO7	DDX11-AS1	0.435022	1.88304e-20	postive
HNRNPU	DDX11-AS1	0.449834	6.45059e-22	postive
HNRNPM	DDX11-AS1	0.44324	2.9568e-21	postive
HNRNPA3	DDX11-AS1	0.439251	7.30879e-21	postive
FANCI	DDX11-AS1	0.420536	4.36325e-19	postive
DHX9	DDX11-AS1	0.431555	4.05086e-20	postive
SAFB	DDX11-AS1	0.459324	6.80031e-23	postive
MYH13	AC004257.1	0.503224	7.82041e-28	postive
HNRNPH1	AC025917.1	0.436453	1.36884e-20	postive
CHD4	AC016727.3	0.412224	2.4763e-18	postive
PML	AC007991.2	0.417238	8.74011e-19	postive
MYH13	AC022182.1	0.410438	3.57357e-18	postive
HNRNPH1	AC092338.3	0.434986	1.89811e-20	postive
MYH6	OBSCN-AS1	0.41188	2.65809e-18	postive
NSUN2	AC091978.1	0.441796	4.10828e-21	postive
MYH2	AC007610.2	0.419721	5.18475e-19	postive
TLN1	COL4A2-AS1	0.624203	6.99775e-46	postive
FLNA	COL4A2-AS1	0.640597	5.71156e-49	postive
DSTN	COL4A2-AS1	0.538451	2.38974e-32	postive
ACTN1	COL4A2-AS1	0.619612	4.75528e-45	postive
MYH11	COL4A2-AS1	0.630983	3.89338e-47	postive
MYH3	AC005387.1	0.400969	2.4085e-17	postive
HNRNPH1	AC004837.2	0.460854	4.69985e-23	postive
PRC1	CHASERR	0.441929	3.98578e-21	postive
IQGAP1	CHASERR	0.568582	1.17863e-36	postive
TLN1	AC100793.3	0.572769	2.73701e-37	postive
MYH10	AC100793.3	0.511931	6.69723e-29	postive
FLNA	AC100793.3	0.595366	7.12392e-41	postive
DSTN	AC100793.3	0.477333	7.80096e-25	postive
ACTN2	AC100793.3	0.414633	1.50481e-18	postive
ACTN1	AC100793.3	0.543207	5.33746e-33	postive
MYH11	AC100793.3	0.558017	4.28281e-35	postive
FLNB	FLNB-AS1	0.665612	4.62077e-54	postive
CD2AP	FLNB-AS1	0.444561	2.1852e-21	postive
HNRNPH1	FLNB-AS1	0.441974	3.94564e-21	postive
CHD4	AL035461.2	0.538713	2.20202e-32	postive
PCBP2	AL035461.2	0.429905	5.81523e-20	postive
MYH13	AL157938.3	0.455049	1.89007e-22	postive
MYH13	AC105020.2	0.460937	4.60687e-23	postive
MYH2	AC104781.1	0.46449	1.93919e-23	postive
MYH13	AC104781.1	0.40823	5.60644e-18	postive
SMPD4	RNASEH1-AS1	0.41328	1.99157e-18	postive
MYL6B	RNASEH1-AS1	0.40115	2.32392e-17	postive
HNRNPU	AL355574.1	0.40102	2.38428e-17	postive
HNRNPH3	AL355574.1	0.465001	1.71092e-23	postive
ZHX2	ECE1-AS1	0.420438	4.45517e-19	postive
MYH2	AC117834.1	0.415741	1.19501e-18	postive
MYH13	AC117834.1	0.426316	1.26795e-19	postive
ZHX2	AC006059.1	0.400603	2.59018e-17	postive
TLN1	AC006059.1	0.437417	1.10351e-20	postive
MYH9	AC006059.1	0.418054	7.36519e-19	postive
IQGAP1	AC006059.1	0.447987	9.91443e-22	postive
GTF2I	AC006059.1	0.468087	7.9936e-24	postive
HNRNPH1	AC006059.1	0.478182	6.27843e-25	postive
TARDBP	AC106820.3	0.431073	4.50305e-20	postive
TLN1	AL352979.4	0.557268	5.49918e-35	postive
MYL6	AL352979.4	0.472077	2.95377e-24	postive
MYH10	AL352979.4	0.41606	1.11811e-18	postive
FLNA	AL352979.4	0.639525	9.21402e-49	postive
DSTN	AL352979.4	0.574655	1.40847e-37	postive
ACTN1	AL352979.4	0.617761	1.02079e-44	postive
MYH11	AL352979.4	0.636446	3.6016e-48	postive
SMPD4	AC010327.6	0.482639	1.98727e-25	postive
SART3	AC010327.6	0.43982	6.42717e-21	postive
SAFB2	AC010327.6	0.41895	6.10038e-19	postive
HNRNPU	AC010327.6	0.422898	2.64062e-19	postive
HNRNPM	AC010327.6	0.484982	1.07807e-25	postive
MYH14	AC010327.6	0.445538	1.74604e-21	postive
SAFB	AC010327.6	0.462489	3.16071e-23	postive
MYH6	AC098656.1	0.418865	6.21047e-19	postive
IPO7	AL161421.1	0.462052	3.51525e-23	postive
HNRNPH1	AC008870.2	0.475403	1.27535e-24	postive
HNRNPH3	AC008870.2	0.407699	6.24468e-18	postive
MYH3	AC008870.2	0.489285	3.46351e-26	postive
TLN1	ZNF667-AS1	0.507318	2.48449e-28	postive
MYL6	ZNF667-AS1	0.431094	4.48203e-20	postive
MYH10	ZNF667-AS1	0.488882	3.85483e-26	postive
FLNA	ZNF667-AS1	0.54386	4.33609e-33	postive
DSTN	ZNF667-AS1	0.523056	2.60956e-30	postive
ACTN1	ZNF667-AS1	0.516258	1.92277e-29	postive
MYH11	ZNF667-AS1	0.540201	1.38061e-32	postive
MYH6	ZNF667-AS1	0.41746	8.34351e-19	postive
TARDBP	AC073529.1	0.411961	2.61424e-18	postive
SMPD4	AC073529.1	0.454065	2.38669e-22	postive
PRC1	AC073529.1	0.400462	2.6632e-17	postive
FANCI	AC073529.1	0.485504	9.40002e-26	postive
DHX9	AC073529.1	0.422598	2.81538e-19	postive
MYH10	AP001107.3	0.457632	1.02098e-22	postive
MYH6	ADORA2A-AS1	0.481537	2.64532e-25	postive
HNRNPH1	AL049840.2	0.440288	5.78256e-21	postive
MYH3	AL049840.2	0.406095	8.63923e-18	postive
MYH3	AC073655.2	0.492595	1.43033e-26	postive
MYH8	LINC01679	0.836071	5.94992e-109	postive
MYH3	AC015849.3	0.463415	2.52243e-23	postive
MYH7B	AC005355.1	0.527933	6.05559e-31	postive
IPO7	AC116049.1	0.420661	4.24968e-19	postive
TARDBP	WARS2-AS1	0.424815	1.75179e-19	postive
SART3	WARS2-AS1	0.409951	3.94805e-18	postive
HNRNPU	WARS2-AS1	0.406116	8.60287e-18	postive
DHX9	WARS2-AS1	0.446526	1.39024e-21	postive
HNRNPH3	WARS2-AS1	0.422661	2.77793e-19	postive
SAFB	WARS2-AS1	0.401607	2.12217e-17	postive
CHD4	AC095057.3	0.405068	1.06235e-17	postive
IQGAP1	AL731566.2	0.576989	6.15208e-38	postive
MYH7	LINC02038	0.535813	5.43381e-32	postive
TLN1	AL645504.1	0.415912	1.15298e-18	postive
PCBP3	AL645504.1	0.4503	5.78646e-22	postive
MYH2	AC099811.4	0.425527	1.50302e-19	postive
MYH2	AC092809.4	0.460597	5.00157e-23	postive
MYH13	AC092809.4	0.475053	1.39386e-24	postive
TLN1	AL442125.1	0.431453	4.14232e-20	postive
FLNA	AL442125.1	0.438186	9.28609e-21	postive
DSTN	AL442125.1	0.439436	7.01009e-21	postive
ACTN1	AL442125.1	0.404924	1.09364e-17	postive
MYH11	AL442125.1	0.423377	2.38383e-19	postive
MYH8	ERICD	0.524334	1.78347e-30	postive
MYH14	TNFRSF14-AS1	0.412058	2.56256e-18	postive
MYH2	AC022215.2	0.450517	5.49984e-22	postive
MYH13	AC022215.2	0.474642	1.54676e-24	postive
CHD4	AC087620.1	0.447062	1.22825e-21	postive
MYH4	CFTR-AS1	0.523133	2.55025e-30	postive
CHD4	AC103769.1	0.417464	8.33618e-19	postive
TLN2	AC004080.2	0.406207	8.44612e-18	postive
MYH8	TP73-AS3	0.793545	1.75899e-90	postive
MYH13	AC091588.2	0.409694	4.16102e-18	postive
ACTN4	LINC01503	0.460854	4.69952e-23	postive
MYH2	HOMER3-AS1	0.405092	1.05724e-17	postive
MYH13	HOMER3-AS1	0.471694	3.25205e-24	postive
ACTN3	AC004543.1	0.696318	4.9686e-61	postive
SMPD4	RHPN1-AS1	0.441125	4.78475e-21	postive
PRC1	RHPN1-AS1	0.4094	4.41759e-18	postive
MYH7B	RHPN1-AS1	0.405335	1.00681e-17	postive
MYH13	AC009120.4	0.416972	9.23973e-19	postive
CHD4	SUGT1-DT	0.421193	3.79653e-19	postive
PCBP3	LINC00114	0.475184	1.34824e-24	postive
HNRNPH1	EDRF1-AS1	0.442479	3.51704e-21	postive
MYH3	EDRF1-AS1	0.425443	1.53056e-19	postive
SAFB2	AC012313.8	0.470369	4.53006e-24	postive
MYH7B	AC019080.4	0.542182	7.38645e-33	postive
MYH2	AL627308.3	0.427302	1.02448e-19	postive
MYH13	AL627308.3	0.476492	9.6687e-25	postive
FLNA	AC016571.1	0.446058	1.54869e-21	postive
DSTN	AC016571.1	0.448578	8.64357e-22	postive
ACTN1	AC016571.1	0.418958	6.08941e-19	postive
MYH11	AC016571.1	0.430416	5.20019e-20	postive
MYH13	AC007731.3	0.487711	5.256e-26	postive
SMPD4	AC137630.1	0.446827	1.29688e-21	postive
SAFB2	AC137630.1	0.479151	4.89553e-25	postive
IPO7	AC137630.1	0.414875	1.43097e-18	postive
HNRNPU	AC137630.1	0.496842	4.53237e-27	postive
HNRNPM	AC137630.1	0.422625	2.79894e-19	postive
GTF2I	AC137630.1	0.451147	4.74492e-22	postive
DHX9	AC137630.1	0.438487	8.68001e-21	postive
HNRNPH3	AC137630.1	0.402363	1.8257e-17	postive
SAFB	AC137630.1	0.501285	1.33916e-27	postive
TARDBP	AC245060.7	0.42483	1.74612e-19	postive
SMPD4	AC245060.7	0.403795	1.37146e-17	postive
SART3	AC245060.7	0.41022	3.73642e-18	postive
SAFB2	AC245060.7	0.407632	6.32998e-18	postive
RPA1	AC245060.7	0.41196	2.61452e-18	postive
HNRNPU	AC245060.7	0.453162	2.9543e-22	postive
DHX9	AC245060.7	0.432743	3.11851e-20	postive
MYH3	AC245060.7	0.466608	1.15216e-23	postive
SAFB	AC245060.7	0.433395	2.7003e-20	postive
MYH13	AC245052.1	0.474596	1.5652e-24	postive
TARDBP	ANKRD10-IT1	0.411655	2.78392e-18	postive
HNRNPA3	ANKRD10-IT1	0.462371	3.25242e-23	postive
HNRNPH1	ANKRD10-IT1	0.43581	1.58001e-20	postive
HNRNPH3	ANKRD10-IT1	0.477058	8.36996e-25	postive
TARDBP	THAP9-AS1	0.537045	3.70578e-32	postive
NLN	THAP9-AS1	0.411314	2.98577e-18	postive
CD2AP	THAP9-AS1	0.400282	2.75982e-17	postive
HNRNPH1	THAP9-AS1	0.524	1.97058e-30	postive
HNRNPH3	THAP9-AS1	0.424249	1.97796e-19	postive
UBASH3B	C10orf55	0.581698	1.13322e-38	postive
MYH6	AL358777.3	0.422685	2.7637e-19	postive
SMPD4	AL442067.3	0.411993	2.59678e-18	postive
RPA1	AL442067.3	0.429468	6.39734e-20	postive
ACTN3	AC093515.1	0.40452	1.18603e-17	postive
TARDBP	AC093484.4	0.42714	1.06105e-19	postive
HNRNPH1	AC093484.4	0.445141	1.91286e-21	postive
MYH3	AC016526.2	0.40226	1.86352e-17	postive
MYH2	OSBPL10-AS1	0.442985	3.13378e-21	postive
MYH7B	AC006504.1	0.548443	9.9625e-34	postive
TARDBP	AC093297.2	0.412701	2.24463e-18	postive
NSUN2	AC093297.2	0.485965	8.32964e-26	postive
HNRNPA3	AC093297.2	0.413442	1.92572e-18	postive
SART3	AC022395.1	0.403485	1.45936e-17	postive
HNRNPU	AC022395.1	0.419429	5.51398e-19	postive
HNRNPH1	AC022395.1	0.436235	1.43712e-20	postive
HNRNPH1	AL050343.2	0.537115	3.62658e-32	postive
MYH3	AL050343.2	0.434762	1.99477e-20	postive
SMPD4	LINC01521	0.434638	2.05038e-20	postive
SAFB2	LINC01521	0.441386	4.50879e-21	postive
RPA1	LINC01521	0.413221	2.01606e-18	postive
MYH10	LINC01521	0.468034	8.09939e-24	postive
HNRNPU	LINC01521	0.458235	8.83487e-23	postive
GTF2I	LINC01521	0.409542	4.29153e-18	postive
SAFB	LINC01521	0.47844	5.87694e-25	postive
TLN1	LINC02884	0.605888	1.2157e-42	postive
FLNA	LINC02884	0.609985	2.38983e-43	postive
DSTN	LINC02884	0.427188	1.0499e-19	postive
ACTN2	LINC02884	0.406119	8.59753e-18	postive
ACTN1	LINC02884	0.492062	1.65033e-26	postive
MYH11	LINC02884	0.549241	7.69197e-34	postive
SAFB2	SLFNL1-AS1	0.421882	3.27887e-19	postive
MYH3	SLFNL1-AS1	0.418954	6.09416e-19	postive
SMPD4	SNHG16	0.458183	8.94524e-23	postive
SART3	SNHG16	0.435173	1.82092e-20	postive
RPA1	SNHG16	0.402125	1.91454e-17	postive
NSUN2	SNHG16	0.424376	1.92461e-19	postive
NLN	SNHG16	0.422455	2.90261e-19	postive
HNRNPU	SNHG16	0.587339	1.43988e-39	postive
HNRNPM	SNHG16	0.507837	2.1456e-28	postive
HNRNPA3	SNHG16	0.428163	8.49819e-20	postive
GTF2I	SNHG16	0.457464	1.06288e-22	postive
FANCI	SNHG16	0.402881	1.64645e-17	postive
DHX9	SNHG16	0.525595	1.22339e-30	postive
SAFB	SNHG16	0.490669	2.39525e-26	postive
MYH2	AL121750.1	0.444499	2.21626e-21	postive
MYH13	AL121750.1	0.436137	1.46889e-20	postive
SAFB2	AL109627.1	0.432734	3.12492e-20	postive
SAFB	AL109627.1	0.429072	6.97413e-20	postive
TLN1	AL353748.3	0.473558	2.0347e-24	postive
MYH10	AL353748.3	0.428526	7.85377e-20	postive
FLNA	AL353748.3	0.422586	2.82276e-19	postive
ACTN1	AL353748.3	0.463166	2.67995e-23	postive
TARDBP	AC010761.4	0.417902	7.60366e-19	postive
INF2	AC010761.4	0.408426	5.3881e-18	postive
FANCI	AC010761.4	0.411434	2.91303e-18	postive
SAFB2	AC092143.3	0.434093	2.31394e-20	postive
UBASH3B	ATP2C2-AS1	0.451329	4.54753e-22	postive
MYH1	AC006557.1	0.412422	2.37734e-18	postive
HNRNPH3	AL731563.3	0.464222	2.07049e-23	postive
HNRNPH1	AC006160.1	0.404245	1.25328e-17	postive
MYH13	AL450992.2	0.476633	9.32684e-25	postive
MYH3	AC069257.1	0.410238	3.72274e-18	postive
SMPD4	AC120114.1	0.432968	2.96733e-20	postive
IPO7	AC120114.1	0.408157	5.68983e-18	postive
TARDBP	WASHC5-AS1	0.408978	4.81546e-18	postive
NSUN2	WASHC5-AS1	0.453819	2.5295e-22	postive
MYH2	AC011773.2	0.621977	1.77959e-45	postive
MYH6	AC011773.2	0.400944	2.42067e-17	postive
MYH13	AC011773.2	0.451709	4.1588e-22	postive
HNRNPH3	AL137003.1	0.406245	8.38156e-18	postive
MYH13	AL160163.1	0.474073	1.78626e-24	postive
HNRNPH1	AC004830.2	0.422948	2.61252e-19	postive
TLN1	AL049871.1	0.517715	1.25796e-29	postive
FLNA	AL049871.1	0.513101	4.78762e-29	postive
ACTN1	AL049871.1	0.489364	3.39161e-26	postive
MYH11	AL049871.1	0.449995	6.21327e-22	postive
MYH13	AC012291.2	0.475701	1.18254e-24	postive
MYH10	AC011484.1	0.458937	7.46333e-23	postive
TLN1	AC009102.2	0.780756	9.24772e-86	postive
MYL6	AC009102.2	0.459391	6.69151e-23	postive
FLNA	AC009102.2	0.862502	2.39591e-123	postive
DSTN	AC009102.2	0.71166	7.46602e-65	postive
ACTN2	AC009102.2	0.614992	3.16886e-44	postive
ACTN1	AC009102.2	0.79232	5.15247e-90	postive
MYH11	AC009102.2	0.876938	1.52875e-132	postive
MYH13	AC130469.1	0.437633	1.05138e-20	postive
HNRNPH1	AC008906.1	0.423828	2.16455e-19	postive
CHD4	AC034229.4	0.420367	4.52258e-19	postive
MYH10	BX322234.1	0.40677	7.53724e-18	postive
UBASH3B	LINC02156	0.526598	9.05312e-31	postive
MYH13	AC011491.2	0.499723	2.05993e-27	postive
MYH10	MIR1915HG	0.456511	1.3345e-22	postive
DBN1	MIR1915HG	0.417878	7.64183e-19	postive
SMPD4	AL928654.1	0.422355	2.96526e-19	postive
MYH10	AL928654.1	0.40251	1.77307e-17	postive
AAAS	AL928654.1	0.440535	5.46845e-21	postive
MYL6B	AL928654.1	0.469016	6.34619e-24	postive
MYH6	AP001547.1	0.461271	4.24829e-23	postive
HNRNPH1	AC015871.3	0.408254	5.57943e-18	postive
MYH13	AL109935.1	0.466919	1.06708e-23	postive
ACTN3	AL731702.1	0.463749	2.32437e-23	postive
MYH3	AL078581.4	0.423337	2.40458e-19	postive
TLN1	AC024075.3	0.557994	4.31645e-35	postive
FLNA	AC024075.3	0.504305	5.78561e-28	postive
ACTN1	AC024075.3	0.433362	2.72031e-20	postive
MYH11	AC024075.3	0.460047	5.71242e-23	postive
PML	AC007991.4	0.412874	2.16559e-18	postive
IPO7	LINC00449	0.4086	5.20058e-18	postive
PML	AC083862.1	0.51338	4.41754e-29	postive
MYH7	AC010491.2	0.412798	2.20001e-18	postive
SAFB2	AC027796.4	0.405043	1.0678e-17	postive
MYH3	AC027796.4	0.449042	7.75894e-22	postive
MYH10	LINC00242	0.406081	8.66298e-18	postive
MYH6	LINC00242	0.471733	3.22002e-24	postive
MYH13	ADPGK-AS1	0.41698	9.22589e-19	postive
MYH8	ADPGK-AS1	0.634453	8.63123e-48	postive
MYH13	AC126773.3	0.401597	2.12649e-17	postive
MYH4	LINC01393	0.476832	8.86528e-25	postive
AAAS	LINC02575	0.40566	9.43024e-18	postive
TLN1	AC005180.2	0.642525	2.40601e-49	postive
MYL6	AC005180.2	0.508924	1.57764e-28	postive
FLNA	AC005180.2	0.742503	2.35896e-73	postive
DSTN	AC005180.2	0.699329	9.22781e-62	postive
ACTN2	AC005180.2	0.518651	9.56665e-30	postive
ACTN1	AC005180.2	0.682016	1.11818e-57	postive
MYH11	AC005180.2	0.762763	1.24217e-79	postive
CHD4	AC092910.3	0.400347	2.7245e-17	postive
TARDBP	AP000866.6	0.455958	1.5226e-22	postive
HNRNPH1	AP000866.6	0.51916	8.24122e-30	postive
HNRNPH3	AP000866.6	0.41879	6.30962e-19	postive
MYH3	AP000866.6	0.450808	5.13712e-22	postive
TARDBP	AC012615.1	0.409287	4.52079e-18	postive
MYH9	WNT5A-AS1	0.476832	8.8663e-25	postive
MYH10	WNT5A-AS1	0.406177	8.49656e-18	postive
TARDBP	AC012073.1	0.593043	1.71509e-40	postive
SMPD4	AC012073.1	0.628613	1.07757e-46	postive
SART3	AC012073.1	0.584717	3.77595e-39	postive
SAFB2	AC012073.1	0.459129	7.12628e-23	postive
PRC1	AC012073.1	0.486275	7.67745e-26	postive
HNRNPU	AC012073.1	0.603472	3.13732e-42	postive
HNRNPM	AC012073.1	0.554503	1.37541e-34	postive
HNRNPA3	AC012073.1	0.449031	7.77905e-22	postive
FANCI	AC012073.1	0.567417	1.7632e-36	postive
DHX9	AC012073.1	0.546778	1.70442e-33	postive
BOP1	AC012073.1	0.420989	3.96397e-19	postive
ARMC6	AC012073.1	0.410671	3.4071e-18	postive
ANP32E	AC012073.1	0.420888	4.05029e-19	postive
AAAS	AC012073.1	0.469833	5.17869e-24	postive
HNRNPH1	AC012073.1	0.414449	1.56342e-18	postive
HNRNPH3	AC012073.1	0.486728	6.81417e-26	postive
SAFB	AC012073.1	0.599961	1.2266e-41	postive
IPO7	AL031055.1	0.400798	2.49197e-17	postive
SMPD4	AL136301.1	0.402236	1.87253e-17	postive
AAAS	AL136301.1	0.413327	1.97207e-18	postive
CHD4	LINC00618	0.420502	4.39474e-19	postive
TLN1	AC120498.10	0.435571	1.66647e-20	postive
MYL6	AC120498.10	0.430075	5.60266e-20	postive
FLNA	AC120498.10	0.455805	1.57913e-22	postive
DSTN	AC120498.10	0.493667	1.07189e-26	postive
ACTN1	AC120498.10	0.461248	4.27222e-23	postive
MYH11	AC120498.10	0.476491	9.67103e-25	postive
TARDBP	AC098484.4	0.513089	4.80381e-29	postive
HNRNPU	AC098484.4	0.402478	1.78449e-17	postive
FANCI	AC098484.4	0.415943	1.14565e-18	postive
DHX9	AC098484.4	0.422585	2.82299e-19	postive
HNRNPH1	AC098484.4	0.609653	2.72911e-43	postive
HNRNPH3	AC098484.4	0.432417	3.35126e-20	postive
MYH3	AC098484.4	0.486211	7.80708e-26	postive
TLN1	AC004637.1	0.699964	6.45274e-62	postive
MYL6	AC004637.1	0.543964	4.19449e-33	postive
FLNA	AC004637.1	0.771817	1.2049e-82	postive
DSTN	AC004637.1	0.719077	8.5786e-67	postive
ACTN2	AC004637.1	0.439943	6.25103e-21	postive
ACTN1	AC004637.1	0.742209	2.87883e-73	postive
MYH11	AC004637.1	0.783059	1.38027e-86	postive
HNRNPH3	GAS5-AS1	0.417848	7.68992e-19	postive
MYH13	AC005264.1	0.430017	5.67368e-20	postive
MYH2	AC104984.4	0.41024	3.72152e-18	postive
MYH13	AC104984.4	0.510484	1.01258e-28	postive
MYH8	AC017104.1	0.860733	2.71647e-122	postive
PCBP3	LINC00957	0.43843	8.79194e-21	postive
MYH10	NIFK-AS1	0.452327	3.59633e-22	postive
DSTN	NIFK-AS1	0.403792	1.37241e-17	postive
SAFB2	AC012615.6	0.487393	5.71741e-26	postive
HNRNPH1	AC012615.6	0.460099	5.64132e-23	postive
MYH3	AC012615.6	0.489881	2.95565e-26	postive
SAFB	AC012615.6	0.431925	3.73396e-20	postive
IPO7	AP000866.1	0.47122	3.66231e-24	postive
MYH13	AC104260.3	0.469427	5.73006e-24	postive
TARDBP	AC091057.1	0.611144	1.50178e-43	postive
SMPD4	AC091057.1	0.528837	4.60667e-31	postive
SART3	AC091057.1	0.495833	5.96421e-27	postive
SAFB2	AC091057.1	0.420537	4.36226e-19	postive
RPA1	AC091057.1	0.440501	5.51087e-21	postive
PRC1	AC091057.1	0.484484	1.22807e-25	postive
HNRNPU	AC091057.1	0.583162	6.66103e-39	postive
HNRNPM	AC091057.1	0.520579	5.43002e-30	postive
HNRNPA3	AC091057.1	0.492081	1.64181e-26	postive
FANCI	AC091057.1	0.580138	1.99103e-38	postive
DHX9	AC091057.1	0.536197	4.82327e-32	postive
ANP32E	AC091057.1	0.505319	4.35749e-28	postive
HNRNPH1	AC091057.1	0.519591	7.26247e-30	postive
HNRNPH3	AC091057.1	0.464682	1.85023e-23	postive
SAFB	AC091057.1	0.493754	1.04675e-26	postive
MYH7B	AC005391.1	0.462745	2.97002e-23	postive
TARDBP	AL356299.2	0.436918	1.23379e-20	postive
TARDBP	AC066613.1	0.430625	4.96705e-20	postive
HNRNPU	AC066613.1	0.416755	9.67016e-19	postive
FANCI	AC066613.1	0.400004	2.91579e-17	postive
HNRNPH1	AC066613.1	0.541603	8.87134e-33	postive
SAFB2	AL035071.2	0.430181	5.47495e-20	postive
ACTN3	AF131216.4	0.469705	5.34697e-24	postive
MYH13	AC068189.1	0.491932	1.70863e-26	postive
SMPD4	RASAL2-AS1	0.463181	2.67016e-23	postive
GTF2I	RASAL2-AS1	0.4174	8.44769e-19	postive
IPO7	FAM222A-AS1	0.417354	8.52955e-19	postive
TARDBP	HCG18	0.42004	4.84625e-19	postive
SAFB2	HCG18	0.448787	8.23424e-22	postive
HNRNPU	HCG18	0.451623	4.24356e-22	postive
HNRNPH3	HCG18	0.442591	3.42824e-21	postive
SAFB	HCG18	0.44271	3.33695e-21	postive
HNRNPH1	AC002128.1	0.451061	4.84226e-22	postive
TLN1	AC022506.2	0.414795	1.45483e-18	postive
MYH10	AC022506.2	0.414194	1.64817e-18	postive
HNRNPH3	FBXL19-AS1	0.425626	1.47122e-19	postive
SAFB	FBXL19-AS1	0.406714	7.62317e-18	postive
TARDBP	SNHG4	0.475808	1.15077e-24	postive
HNRNPH1	SNHG4	0.45133	4.54631e-22	postive
HNRNPH1	AC233728.1	0.413059	2.08442e-18	postive
SART3	AC073896.3	0.448698	8.40651e-22	postive
SAFB2	AC073896.3	0.44313	3.03188e-21	postive
HNRNPU	AC073896.3	0.479548	4.42059e-25	postive
HNRNPM	AC073896.3	0.425062	1.66121e-19	postive
SAFB	AC073896.3	0.464818	1.78922e-23	postive
ACTN3	AL162573.1	0.638413	1.5104e-48	postive
CHD4	SND1-IT1	0.404656	1.15409e-17	postive
TLN1	AL449214.1	0.431956	3.70913e-20	postive
FLNA	AL449214.1	0.44448	2.22608e-21	postive
MYH11	AL449214.1	0.417881	7.63706e-19	postive
CHD4	AC023632.5	0.430146	5.51663e-20	postive
TARDBP	AC137932.3	0.409482	4.34463e-18	postive
SAFB2	AC137932.3	0.450547	5.46148e-22	postive
HNRNPU	AC137932.3	0.440007	6.16166e-21	postive
HNRNPH1	AC137932.3	0.424306	1.95372e-19	postive
HNRNPH3	AC137932.3	0.461174	4.34927e-23	postive
SAFB	AC137932.3	0.422265	3.02215e-19	postive
MYH2	DEPDC1-AS1	0.404844	1.11137e-17	postive
MYH13	DEPDC1-AS1	0.445037	1.95906e-21	postive
IQGAP1	AC010998.2	0.486609	7.03036e-26	postive
MYH13	AC002542.6	0.401405	2.20911e-17	postive
TLN1	LINC01936	0.455987	1.5122e-22	postive
MYH10	LINC01936	0.517878	1.19955e-29	postive
FLNA	LINC01936	0.470296	4.61415e-24	postive
ACTN1	LINC01936	0.446041	1.55505e-21	postive
MYH11	LINC01936	0.419918	4.97274e-19	postive
MYH13	LINC01936	0.442836	3.24233e-21	postive
MYH13	AP000753.1	0.444865	2.03783e-21	postive
CHD4	AC113143.1	0.524713	1.59274e-30	postive
HNRNPH1	NADK2-AS1	0.473978	1.82991e-24	postive
DHX9	LINC00909	0.424141	2.02406e-19	postive
HNRNPH1	LINC00909	0.411845	2.67732e-18	postive
TLN1	AC139768.1	0.50193	1.12019e-27	postive
MYL6	AC139768.1	0.455826	1.57125e-22	postive
FLNA	AC139768.1	0.5547	1.28885e-34	postive
DSTN	AC139768.1	0.579494	2.51027e-38	postive
ACTN1	AC139768.1	0.544389	3.66267e-33	postive
MYH11	AC139768.1	0.541884	8.11838e-33	postive
MYH13	AL035658.1	0.491204	2.07642e-26	postive
TARDBP	SNHG20	0.452036	3.85143e-22	postive
SAFB2	SNHG20	0.415307	1.30785e-18	postive
MYH3	SNHG20	0.422125	3.11391e-19	postive
ACTN2	AC022893.1	0.408731	5.06304e-18	postive
TLN1	AL023803.2	0.571285	4.60472e-37	postive
MYL6	AL023803.2	0.400296	2.75208e-17	postive
FLNA	AL023803.2	0.668002	1.41994e-54	postive
DSTN	AL023803.2	0.588088	1.0915e-39	postive
ACTN2	AL023803.2	0.401357	2.23042e-17	postive
ACTN1	AL023803.2	0.690666	1.10786e-59	postive
MYH11	AL023803.2	0.709617	2.49223e-64	postive
MYH8	AC004847.1	0.941073	3.84037e-195	postive
TLN1	AC111197.1	0.451117	4.77916e-22	postive
MYH9	AC111197.1	0.420208	4.67771e-19	postive
MYH10	AC111197.1	0.443401	2.84964e-21	postive
ACTN1	AC111197.1	0.413305	1.98104e-18	postive
HNRNPH3	ZEB1-AS1	0.402731	1.6965e-17	postive
MYH3	AC087501.1	0.426234	1.2906e-19	postive
HNRNPH1	CTBP1-AS	0.459854	5.98433e-23	postive
MYH3	CTBP1-AS	0.436291	1.41954e-20	postive
MYH13	AC096637.2	0.525905	1.11494e-30	postive
TLN1	AL591002.1	0.461598	3.92494e-23	postive
FLNA	AL591002.1	0.420448	4.44559e-19	postive
HNRNPH1	AC007066.2	0.420455	4.43909e-19	postive
HNRNPH3	AC007066.2	0.40204	1.9472e-17	postive
MYH3	AC007066.2	0.429998	5.6984e-20	postive
MYH10	PKD1P6-NPIPP1	0.416736	9.70708e-19	postive
HNRNPH3	PKD1P6-NPIPP1	0.417433	8.38994e-19	postive
TLN1	AC109587.1	0.600658	9.36844e-42	postive
MYH10	AC109587.1	0.405466	9.80616e-18	postive
FLNA	AC109587.1	0.580538	1.7234e-38	postive
DSTN	AC109587.1	0.561065	1.53935e-35	postive
ACTN1	AC109587.1	0.604598	2.0186e-42	postive
MYH11	AC109587.1	0.553305	2.04081e-34	postive
SAFB2	Z94721.1	0.413965	1.72833e-18	postive
HNRNPU	Z94721.1	0.422341	2.97371e-19	postive
TARDBP	AL353796.1	0.411382	2.94453e-18	postive
SART3	AL353796.1	0.429291	6.64916e-20	postive
HNRNPU	AL353796.1	0.419766	5.13508e-19	postive
HNRNPA3	AL353796.1	0.478475	5.82458e-25	postive
CHD4	AL353796.1	0.438214	9.22751e-21	postive
HNRNPH3	AL353796.1	0.468304	7.57426e-24	postive
SAFB	AL353796.1	0.403481	1.46048e-17	postive
MYH13	AC243967.3	0.561702	1.24116e-35	postive
MYH3	LINC00894	0.427055	1.08078e-19	postive
MYH9	AC108463.2	0.443011	3.11515e-21	postive
ACTN3	AP006248.3	0.816814	5.42216e-100	postive
MYH7B	AL009031.1	0.492704	1.38877e-26	postive
HNRNPH1	AF129075.3	0.490287	2.65261e-26	postive
MYH3	AF129075.3	0.401809	2.0388e-17	postive
TARDBP	AC090181.2	0.433118	2.8711e-20	postive
CD2AP	AC090181.2	0.407769	6.15738e-18	postive
HNRNPH1	AC090181.2	0.441926	3.98898e-21	postive
HNRNPH1	AC021078.1	0.594491	9.92872e-41	postive
TLN1	MYLK-AS1	0.428552	7.81044e-20	postive
FLNA	MYLK-AS1	0.480845	3.16413e-25	postive
DSTN	MYLK-AS1	0.432916	3.00177e-20	postive
ACTN1	MYLK-AS1	0.456348	1.3874e-22	postive
MYH11	MYLK-AS1	0.469916	5.07243e-24	postive
TARDBP	SNHG21	0.478195	6.25798e-25	postive
SMPD4	SNHG21	0.428616	7.70113e-20	postive
SART3	SNHG21	0.413557	1.88067e-18	postive
SAFB2	SNHG21	0.441235	4.66669e-21	postive
RRP1	SNHG21	0.419316	5.64654e-19	postive
PRC1	SNHG21	0.474409	1.64093e-24	postive
NSUN2	SNHG21	0.406657	7.71181e-18	postive
HNRNPU	SNHG21	0.436443	1.37208e-20	postive
HNRNPM	SNHG21	0.411012	3.1772e-18	postive
FANCI	SNHG21	0.529859	3.3784e-31	postive
DHX9	SNHG21	0.403627	1.41862e-17	postive
ARMC6	SNHG21	0.422637	2.79222e-19	postive
SAFB	SNHG21	0.509539	1.3247e-28	postive
SAFB2	AC011476.3	0.470683	4.1887e-24	postive
MYH7B	AC092666.1	0.43095	4.62605e-20	postive
MYH13	AC011498.3	0.411906	2.644e-18	postive
MYH10	AL356417.2	0.433516	2.62911e-20	postive
MYH10	LINC00654	0.45994	5.86119e-23	postive
MYH13	BRWD1-AS1	0.40035	2.72288e-17	postive
TARDBP	AL021707.3	0.401691	2.08712e-17	postive
MYH9	AL021707.3	0.452113	3.78197e-22	postive
HNRNPH1	AL021707.3	0.474174	1.74122e-24	postive
MYH3	AL021707.3	0.414936	1.41287e-18	postive
SAFB	AL021707.3	0.405653	9.44353e-18	postive
SMPD4	PINK1-AS	0.42906	6.99202e-20	postive
SART3	PINK1-AS	0.460787	4.77652e-23	postive
SAFB2	PINK1-AS	0.484513	1.21895e-25	postive
RPA1	PINK1-AS	0.442056	3.87239e-21	postive
MYH9	PINK1-AS	0.439059	7.63124e-21	postive
HNRNPU	PINK1-AS	0.509246	1.43983e-28	postive
HNRNPM	PINK1-AS	0.540486	1.26194e-32	postive
GTF2I	PINK1-AS	0.406514	7.93841e-18	postive
TLN2	PINK1-AS	0.464523	1.92379e-23	postive
SAFB	PINK1-AS	0.49845	2.92143e-27	postive
MYH13	AL023553.1	0.472592	2.59534e-24	postive
HNRNPU	AC008115.3	0.419145	5.85376e-19	postive
DHX9	AC008115.3	0.410499	3.52888e-18	postive
HNRNPH1	AC008115.3	0.546844	1.66826e-33	postive
SAFB2	AL590729.1	0.409114	4.68385e-18	postive
TARDBP	AL161891.1	0.420337	4.55095e-19	postive
SART3	AL161891.1	0.410655	3.4178e-18	postive
SAFB2	AL161891.1	0.411294	2.99824e-18	postive
IPO7	AL161891.1	0.544492	3.54487e-33	postive
HNRNPU	AL161891.1	0.428752	7.47713e-20	postive
HNRNPM	AL161891.1	0.442837	3.24105e-21	postive
HNRNPA3	AL161891.1	0.427636	9.52922e-20	postive
FANCI	AL161891.1	0.419291	5.67691e-19	postive
DHX9	AL161891.1	0.430581	5.01561e-20	postive
SAFB	AL161891.1	0.427166	1.05506e-19	postive
TLN1	AC129507.1	0.495799	6.0197e-27	postive
FLNA	AC129507.1	0.503577	7.08973e-28	postive
DSTN	AC129507.1	0.402653	1.72305e-17	postive
ACTN1	AC129507.1	0.499628	2.11468e-27	postive
MYH11	AC129507.1	0.447055	1.23039e-21	postive
PCBP3	AC129507.1	0.437056	1.19628e-20	postive
MYH10	AL512625.3	0.466333	1.2331e-23	postive
MYH6	AL512625.3	0.451667	4.20038e-22	postive
MYL6B	AL512625.3	0.479068	5.00103e-25	postive
TARDBP	AP002907.1	0.40517	1.04089e-17	postive
HNRNPH1	AP002907.1	0.509232	1.44547e-28	postive
HNRNPH3	AP002907.1	0.45421	2.3062e-22	postive
MYH13	AC018878.1	0.487472	5.5995e-26	postive
ACTN3	AL139042.1	0.414789	1.45661e-18	postive
MYH6	AL139042.1	0.437968	9.7519e-21	postive
CHD4	AL161729.3	0.435818	1.57719e-20	postive
HNRNPH1	RNF213-AS1	0.410785	3.32803e-18	postive
MYH3	RNF213-AS1	0.478549	5.71401e-25	postive
MYH3	ALOX12-AS1	0.436243	1.43463e-20	postive
HNRNPA3	MYB-AS1	0.401082	2.3555e-17	postive
HNRNPH1	MYB-AS1	0.419739	5.16452e-19	postive
CHD4	AC084824.5	0.405315	1.01092e-17	postive
RRP1	AP000697.1	0.43873	8.21729e-21	postive
HNRNPU	AP000697.1	0.417439	8.38025e-19	postive
HNRNPM	AP000697.1	0.410005	3.90416e-18	postive
SAFB	AP000697.1	0.403399	1.48478e-17	postive
TLN1	LINC01128	0.463379	2.54467e-23	postive
TARDBP	LINC01128	0.457378	1.08478e-22	postive
SAFB2	LINC01128	0.440239	5.8466e-21	postive
RPA1	LINC01128	0.407925	5.96516e-18	postive
MYH9	LINC01128	0.401102	2.34604e-17	postive
MYH10	LINC01128	0.503564	7.11513e-28	postive
DHX9	LINC01128	0.423221	2.46465e-19	postive
ACTN1	LINC01128	0.401136	2.33044e-17	postive
SAFB	LINC01128	0.472027	2.99085e-24	postive
SAFB2	AL603756.1	0.405603	9.53984e-18	postive
TLN1	Z97832.2	0.406156	8.53281e-18	postive
DSTN	Z97832.2	0.407801	6.11673e-18	postive
IPO7	FLJ12825	0.400743	2.51928e-17	postive
TLN1	MIR1-1HG-AS1	0.775025	9.54261e-84	postive
MYL6	MIR1-1HG-AS1	0.618598	7.23091e-45	postive
FLNA	MIR1-1HG-AS1	0.921068	4.94057e-170	postive
DSTN	MIR1-1HG-AS1	0.857723	1.56675e-120	postive
ACTB	MIR1-1HG-AS1	0.433552	2.60813e-20	postive
ACTN2	MIR1-1HG-AS1	0.551821	3.32085e-34	postive
ACTN1	MIR1-1HG-AS1	0.838321	4.4838e-110	postive
MYH11	MIR1-1HG-AS1	0.953725	4.34625e-216	postive
IQGAP1	AC103739.1	0.484255	1.3038e-25	postive
CHD4	AP000240.1	0.437232	1.15009e-20	postive
HNRNPH1	AL450998.2	0.451544	4.32377e-22	postive
MYH3	AL450998.2	0.432099	3.59382e-20	postive
FLNB	AL137782.1	0.571329	4.53385e-37	postive
CD2AP	AL137782.1	0.531669	1.94614e-31	postive
MYH2	AC087521.3	0.506669	2.98229e-28	postive
ZHX2	AC025171.2	0.40844	5.37245e-18	postive
TLN1	LINC00702	0.586931	1.67391e-39	postive
MYL6	LINC00702	0.434874	1.94593e-20	postive
FLNA	LINC00702	0.679253	4.72351e-57	postive
DSTN	LINC00702	0.605009	1.7175e-42	postive
ACTN1	LINC00702	0.702796	1.29382e-62	postive
MYH11	LINC00702	0.68535	1.92414e-58	postive
UBASH3B	MIR4435-2HG	0.492477	1.47638e-26	postive
MYH9	MIR4435-2HG	0.427172	1.05371e-19	postive
FLNB	MIR4435-2HG	0.428739	7.49785e-20	postive
MYH10	AC027237.3	0.536652	4.1875e-32	postive
MYH13	AC008736.2	0.412464	2.35687e-18	postive
SMPD4	AC105137.2	0.418326	6.95664e-19	postive
PRC1	AC105137.2	0.445138	1.91419e-21	postive
FANCI	AC105137.2	0.422999	2.58433e-19	postive
MYH8	AL133467.1	0.947034	2.29154e-204	postive
MYH13	AC100858.2	0.403638	1.41528e-17	postive
UBASH3B	SCAT1	0.539911	1.51245e-32	postive
TLN1	THBS4-AS1	0.513365	4.43692e-29	postive
FLNA	THBS4-AS1	0.514183	3.50527e-29	postive
DSTN	THBS4-AS1	0.425881	1.39268e-19	postive
ACTN1	THBS4-AS1	0.470949	3.91939e-24	postive
MYH11	THBS4-AS1	0.465681	1.44754e-23	postive
MYH8	AC046134.2	0.89333	1.67571e-144	postive
ACTN4	AC008649.2	0.435717	1.61329e-20	postive
MYH13	AC010601.1	0.525081	1.42708e-30	postive
MYH8	AC008074.2	0.750135	1.19839e-75	postive
RRP1	EMSLR	0.463003	2.78886e-23	postive
NLN	EMSLR	0.482642	1.98563e-25	postive
BOP1	EMSLR	0.522994	2.65757e-30	postive
HNRNPH1	SEMA6A-AS1	0.431273	4.30969e-20	postive
HNRNPH1	TMEM161B-AS1	0.488197	4.62232e-26	postive
MYH2	AC064874.1	0.512673	5.4137e-29	postive
MYH13	AC064874.1	0.401056	2.3677e-17	postive
HNRNPH1	AC068790.2	0.420765	4.15679e-19	postive
HNRNPH3	AC068790.2	0.414653	1.49842e-18	postive
FLNA	FO393418.1	0.415366	1.29209e-18	postive
DSTN	FO393418.1	0.43182	3.82122e-20	postive
ACTN1	FO393418.1	0.408313	5.5126e-18	postive
MYH11	FO393418.1	0.415154	1.35041e-18	postive
ZHX2	AL132989.1	0.418414	6.82821e-19	postive
HNRNPH1	AL132989.1	0.485692	8.94726e-26	postive
MYH3	AL132989.1	0.448102	9.65377e-22	postive
MYH10	LYRM4-AS1	0.439454	6.98141e-21	postive
TARDBP	FOXD2-AS1	0.434839	1.9609e-20	postive
SMPD4	FOXD2-AS1	0.428238	8.3606e-20	postive
RRP1	FOXD2-AS1	0.422456	2.90176e-19	postive
ZHX2	AC107884.1	0.412955	2.12999e-18	postive
MYH8	AC107884.1	0.770234	4.14676e-82	postive
HNRNPH1	AL359317.1	0.421	3.95458e-19	postive
TLN1	BARX1-DT	0.780748	9.31179e-86	postive
MYL6	BARX1-DT	0.576292	7.88268e-38	postive
FLNA	BARX1-DT	0.852008	2.6913e-117	postive
DSTN	BARX1-DT	0.792057	6.48147e-90	postive
ACTB	BARX1-DT	0.450194	5.93036e-22	postive
ACTN2	BARX1-DT	0.537301	3.42244e-32	postive
ACTN1	BARX1-DT	0.79577	2.45296e-91	postive
MYH11	BARX1-DT	0.865433	3.97786e-125	postive
PCBP3	BARX1-DT	0.414173	1.65525e-18	postive
TARDBP	AL022328.3	0.435223	1.80049e-20	postive
HNRNPH1	AL022328.3	0.540323	1.32837e-32	postive
MYH3	AL022328.3	0.438739	8.201e-21	postive
IPO7	AC012363.1	0.484741	1.14825e-25	postive
NSUN2	AC021087.3	0.410794	3.32193e-18	postive
UBASH3B	AC245041.2	0.589873	5.62458e-40	postive
TNKS1BP1	AC245041.2	0.412577	2.30254e-18	postive
SAFB2	AC117500.2	0.405602	9.54241e-18	postive
MYH3	AC117500.2	0.411108	3.11498e-18	postive
HNRNPH3	SOS1-IT1	0.45582	1.5733e-22	postive
SAFB	SOS1-IT1	0.417045	9.10029e-19	postive
CD2AP	TRIM31-AS1	0.418038	7.39028e-19	postive
MYH2	AP003059.2	0.541707	8.58511e-33	postive
MYH2	AP001464.1	0.587195	1.51835e-39	postive
MYH13	AP001464.1	0.573074	2.4595e-37	postive
MYH8	FAM230I	0.786876	5.59623e-88	postive
MYH7B	CASC20	0.466068	1.3163e-23	postive
MYH13	AC007448.3	0.435004	1.8906e-20	postive
MYH2	LARGE-AS1	0.404195	1.26592e-17	postive
MYH8	OVAAL	0.401231	2.28678e-17	postive
MYH2	AOAH-IT1	0.559021	3.06134e-35	postive
MYH13	AC126614.1	0.460943	4.5995e-23	postive
ZHX2	AC016405.1	0.436358	1.39821e-20	postive
MYH13	AC012640.1	0.406277	8.32783e-18	postive
TLN1	AC074131.1	0.405818	9.13485e-18	postive
FLNA	AC074131.1	0.451494	4.37415e-22	postive
ACTN2	AC074131.1	0.401497	2.16907e-17	postive
MYH11	AC074131.1	0.469494	5.63571e-24	postive
MYH8	AC104653.1	0.576038	8.62817e-38	postive
MYH10	AC009113.1	0.405627	9.49424e-18	postive
UBASH3B	LINC01910	0.400964	2.41095e-17	postive
MYH13	AP002748.6	0.408225	5.61192e-18	postive
SART3	AC131971.1	0.400619	2.58193e-17	postive
HNRNPU	AC131971.1	0.451339	4.5366e-22	postive
GTF2I	AC131971.1	0.441588	4.30707e-21	postive
DHX9	AC131971.1	0.409186	4.61528e-18	postive
HNRNPH1	AC131971.1	0.489974	2.88296e-26	postive
HNRNPH3	AC131971.1	0.401691	2.08697e-17	postive
SAFB	AC131971.1	0.436967	1.22045e-20	postive
MYH7B	Z97192.1	0.434336	2.19256e-20	postive
IPO7	PAXBP1-AS1	0.406767	7.54295e-18	postive
HNRNPU	PAXBP1-AS1	0.407987	5.89036e-18	postive
HNRNPH1	PAXBP1-AS1	0.48983	2.99567e-26	postive
HNRNPH3	PAXBP1-AS1	0.462349	3.26994e-23	postive
MYH3	PAXBP1-AS1	0.462639	3.04744e-23	postive
TLN1	NALT1	0.69834	1.60836e-61	postive
MYL6	NALT1	0.655053	7.46939e-52	postive
FLNA	NALT1	0.84248	3.39192e-112	postive
DSTN	NALT1	0.838978	2.09205e-110	postive
ACTB	NALT1	0.423888	2.13705e-19	postive
ACTN2	NALT1	0.484744	1.14747e-25	postive
ACTN1	NALT1	0.7926	4.03046e-90	postive
MYH11	NALT1	0.880563	4.92796e-135	postive
TLN1	AC087286.2	0.405375	9.98884e-18	postive
HNRNPH3	AL512656.1	0.404786	1.12431e-17	postive
BOP1	SPATA3-AS1	0.400195	2.80769e-17	postive
HNRNPH3	PPP3CB-AS1	0.459422	6.64111e-23	postive
MYH3	AC027020.2	0.403409	1.48162e-17	postive
MYH2	AC091045.1	0.528532	5.0523e-31	postive
MYH3	AC002347.1	0.63919	1.06957e-48	postive
MYL6B	AL590617.2	0.458901	7.52859e-23	postive
MYH8	AC008551.1	0.50372	6.81129e-28	postive
TLN1	AP001189.3	0.497212	4.09761e-27	postive
MYH9	AP001189.3	0.539697	1.6173e-32	postive
MYH10	AP001189.3	0.494355	8.9016e-27	postive
FLNA	AP001189.3	0.401942	1.98538e-17	postive
PCBP3	AP001189.3	0.414293	1.61477e-18	postive
TARDBP	RNF139-AS1	0.46515	1.6496e-23	postive
FANCI	RNF139-AS1	0.414893	1.42552e-18	postive
HNRNPH1	RNF139-AS1	0.414565	1.52607e-18	postive
HNRNPH3	RNF139-AS1	0.419292	5.67607e-19	postive
TLN1	AP000654.1	0.53785	2.8835e-32	postive
FLNA	AP000654.1	0.61419	4.39031e-44	postive
DSTN	AP000654.1	0.479254	4.76824e-25	postive
ACTN1	AP000654.1	0.565253	3.70801e-36	postive
MYH11	AP000654.1	0.550435	5.21864e-34	postive
MYH9	C2orf27A	0.405769	9.22542e-18	postive
IPO7	C2orf27A	0.454044	2.39854e-22	postive
IPO7	AL162458.1	0.495732	6.12981e-27	postive
TLN1	CLMAT3	0.404983	1.08074e-17	postive
TLN1	LINC02106	0.714632	1.26833e-65	postive
MYL6	LINC02106	0.56604	2.83092e-36	postive
FLNA	LINC02106	0.789045	8.78764e-89	postive
DSTN	LINC02106	0.751948	3.32268e-76	postive
ACTN2	LINC02106	0.470561	4.31833e-24	postive
ACTN1	LINC02106	0.739785	1.4792e-72	postive
MYH11	LINC02106	0.79843	2.25322e-92	postive
PCBP3	LINC02106	0.405371	9.9955e-18	postive
TARDBP	AL109811.2	0.416538	1.01189e-18	postive
MYH3	AL109811.2	0.42009	4.79523e-19	postive
HNRNPH3	PXN-AS1	0.42362	2.26324e-19	postive
MYH8	LINC02542	0.986926	0	postive
PCBP2	SNHG6	0.490706	2.3722e-26	postive
MYL6B	SNHG6	0.433869	2.43143e-20	postive
TLN1	OIP5-AS1	0.442523	3.48152e-21	postive
SAFB2	OIP5-AS1	0.438047	9.58124e-21	postive
MYH9	OIP5-AS1	0.417333	8.56724e-19	postive
HNRNPU	OIP5-AS1	0.420186	4.69934e-19	postive
HNRNPA3	OIP5-AS1	0.408208	5.63189e-18	postive
HNRNPH3	OIP5-AS1	0.401685	2.08969e-17	postive
SAFB2	NBR2	0.424665	1.80907e-19	postive
HNRNPH3	NBR2	0.400117	2.85123e-17	postive
CHD4	AC099778.1	0.407485	6.52175e-18	postive
TARDBP	AC018690.1	0.419482	5.4531e-19	postive
HNRNPH1	AC018690.1	0.536403	4.52461e-32	postive
MYH3	AC018690.1	0.440248	5.83492e-21	postive
MYH7B	AC018865.2	0.492433	1.49381e-26	postive
MYH3	AC004253.1	0.427639	9.52247e-20	postive
MYH2	AC011092.2	0.416531	1.01321e-18	postive
MYH13	AC011092.2	0.444918	2.0135e-21	postive
SMPD4	AC119427.1	0.411982	2.60304e-18	postive
MYH14	AC119427.1	0.415151	1.35107e-18	postive
TLN1	AC005165.1	0.481323	2.79606e-25	postive
MYL6	AC005165.1	0.434323	2.19896e-20	postive
FLNA	AC005165.1	0.545646	2.45108e-33	postive
DSTN	AC005165.1	0.569839	7.62203e-37	postive
ACTN2	AC005165.1	0.583147	6.69552e-39	postive
ACTN1	AC005165.1	0.502782	8.84344e-28	postive
MYH11	AC005165.1	0.551317	3.91502e-34	postive
MYH3	AL136531.1	0.403888	1.34633e-17	postive
PRC1	AC067930.9	0.415104	1.36429e-18	postive
MYH13	AC011131.1	0.452274	3.64196e-22	postive
TLN1	PAXIP1-AS2	0.446745	1.32161e-21	postive
MYH1	AL157834.1	0.400627	2.57787e-17	postive
MYH13	AL157834.1	0.441696	4.20238e-21	postive
HNRNPH1	AL731571.1	0.434193	2.26308e-20	postive
MYH2	AL132657.2	0.425176	1.62074e-19	postive
MYH13	AL132657.2	0.404257	1.25044e-17	postive
MYH7B	AC132807.2	0.518733	9.3406e-30	postive
MYL6B	AC132807.2	0.406635	7.7468e-18	postive
MYH13	AP000812.1	0.501948	1.1147e-27	postive
TLN1	AP001065.3	0.491069	2.15268e-26	postive
FLNA	AP001065.3	0.602998	3.77552e-42	postive
DSTN	AP001065.3	0.568053	1.41559e-36	postive
ACTN1	AP001065.3	0.550111	5.79934e-34	postive
MYH11	AP001065.3	0.643797	1.35473e-49	postive
HNRNPU	AC090945.1	0.422649	2.78498e-19	postive
HNRNPH3	AC090945.1	0.40707	7.09359e-18	postive
MYH2	AC093801.1	0.490233	2.69125e-26	postive
MYH13	AC093801.1	0.424944	1.70385e-19	postive
SAFB2	SPAG5-AS1	0.438702	8.26948e-21	postive
HNRNPH1	SPAG5-AS1	0.400599	2.59182e-17	postive
MYH3	SPAG5-AS1	0.482808	1.90184e-25	postive
MYH13	AL358937.1	0.452225	3.68422e-22	postive
MYH2	AC015726.2	0.638753	1.29895e-48	postive
MYH13	AC015726.2	0.412705	2.24265e-18	postive
SAFB2	AL031282.2	0.44581	1.64007e-21	postive
MYH3	AL031282.2	0.428225	8.38506e-20	postive
TLN1	LINC01354	0.728953	1.78388e-69	postive
MYL6	LINC01354	0.460179	5.53316e-23	postive
FLNA	LINC01354	0.823006	9.38752e-103	postive
DSTN	LINC01354	0.681818	1.24071e-57	postive
ACTN2	LINC01354	0.556459	7.19791e-35	postive
ACTN1	LINC01354	0.71624	4.81511e-66	postive
MYH11	LINC01354	0.796144	1.75812e-91	postive
TLN1	MEF2C-AS1	0.694314	1.50641e-60	postive
MYL6	MEF2C-AS1	0.540912	1.10356e-32	postive
FLNA	MEF2C-AS1	0.780566	1.08138e-85	postive
DSTN	MEF2C-AS1	0.711998	6.10874e-65	postive
ACTB	MEF2C-AS1	0.403373	1.49243e-17	postive
ACTN2	MEF2C-AS1	0.489048	3.68866e-26	postive
ACTN1	MEF2C-AS1	0.677829	9.86293e-57	postive
MYH11	MEF2C-AS1	0.784831	3.14042e-87	postive
TNKS1BP1	AC011462.5	0.423601	2.27231e-19	postive
MYH9	AC011462.5	0.52285	2.77441e-30	postive
MYH10	AC011462.5	0.458138	9.04221e-23	postive
MYH13	AL031289.1	0.474873	1.45887e-24	postive
MYH13	PLCH1-AS1	0.466925	1.06552e-23	postive
SAFB2	AC138393.3	0.44795	1.00013e-21	postive
HNRNPU	AC138393.3	0.432893	3.01689e-20	postive
SAFB	AC138393.3	0.405466	9.80709e-18	postive
MYH7B	FAM230C	0.438758	8.16548e-21	postive
MYH13	AP001630.1	0.488403	4.37618e-26	postive
TLN1	AL161457.1	0.673552	8.77975e-56	postive
MYL6	AL161457.1	0.416128	1.10233e-18	postive
FLNA	AL161457.1	0.770815	2.63839e-82	postive
DSTN	AL161457.1	0.656709	3.41087e-52	postive
ACTN1	AL161457.1	0.663233	1.47961e-53	postive
MYH11	AL161457.1	0.746043	2.08337e-74	postive
MYH3	KIF1C-AS1	0.431238	4.34313e-20	postive
HNRNPH1	AC012443.2	0.522335	3.23163e-30	postive
MYH3	AC012443.2	0.446114	1.52912e-21	postive
TLN1	AC011912.1	0.401201	2.30051e-17	postive
MYL6B	LINC01816	0.474544	1.58594e-24	postive
HNRNPH1	AC026470.2	0.405477	9.78505e-18	postive
MYL6	AC007877.1	0.409946	3.95185e-18	postive
FLNA	AC007877.1	0.432325	3.41934e-20	postive
DSTN	AC007877.1	0.456375	1.37872e-22	postive
ACTN1	AC007877.1	0.429141	6.86954e-20	postive
MYH11	AC007877.1	0.444939	2.00382e-21	postive
MYH7B	LINC02315	0.41726	8.69884e-19	postive
MYH6	AC006213.3	0.478575	5.67675e-25	postive
HNRNPH1	AC073046.3	0.47156	3.36266e-24	postive
HNRNPH3	AC073046.3	0.413641	1.84821e-18	postive
MYH3	AC073046.3	0.41721	8.79147e-19	postive
TARDBP	Z98884.2	0.601692	6.27667e-42	postive
SMPD4	Z98884.2	0.401133	2.33154e-17	postive
SART3	Z98884.2	0.447992	9.90377e-22	postive
HNRNPU	Z98884.2	0.499468	2.20963e-27	postive
HNRNPM	Z98884.2	0.408169	5.67704e-18	postive
HNRNPA3	Z98884.2	0.444704	2.11483e-21	postive
FANCI	Z98884.2	0.434562	2.08556e-20	postive
DHX9	Z98884.2	0.46724	9.85855e-24	postive
HNRNPH1	Z98884.2	0.596245	5.10013e-41	postive
HNRNPH3	Z98884.2	0.471287	3.601e-24	postive
SAFB	Z98884.2	0.402704	1.70573e-17	postive
MYH13	AC018761.1	0.439526	6.8683e-21	postive
HNRNPH1	AL139407.1	0.518835	9.0648e-30	postive
MYH3	AL139407.1	0.400041	2.89457e-17	postive
TLN1	PGM5-AS1	0.720575	3.42087e-67	postive
MYL6	PGM5-AS1	0.628195	1.28811e-46	postive
FLNA	PGM5-AS1	0.810199	3.72684e-97	postive
DSTN	PGM5-AS1	0.798463	2.18806e-92	postive
ACTB	PGM5-AS1	0.473331	2.15433e-24	postive
ACTN2	PGM5-AS1	0.41593	1.14884e-18	postive
ACTN1	PGM5-AS1	0.775102	8.9754e-84	postive
MYH11	PGM5-AS1	0.839372	1.32315e-110	postive
PCBP3	AC004540.1	0.41291	2.14985e-18	postive
SAFB2	AC245060.2	0.42986	5.87249e-20	postive
HNRNPU	AC245060.2	0.44481	2.064e-21	postive
HNRNPH1	AC245060.2	0.424474	1.8847e-19	postive
MYH3	AC245060.2	0.525394	1.29915e-30	postive
SAFB	AC245060.2	0.458277	8.74657e-23	postive
MYH7B	LINC01517	0.558743	3.35944e-35	postive
TLN1	RUFY1-AS1	0.525375	1.30669e-30	postive
FLNA	RUFY1-AS1	0.523709	2.14859e-30	postive
DSTN	RUFY1-AS1	0.400625	2.57863e-17	postive
ACTN1	RUFY1-AS1	0.437523	1.0776e-20	postive
MYH11	RUFY1-AS1	0.494272	9.1018e-27	postive
MYH3	RUFY1-AS1	0.42214	3.10405e-19	postive
MYH6	AC061992.2	0.439604	6.7495e-21	postive
UBASH3B	HMGA2-AS1	0.462063	3.50585e-23	postive
MYH8	AC007879.4	0.647922	2.06685e-50	postive
IPO7	LINC01719	0.473691	1.9675e-24	postive
MYH7B	LINC01719	0.438661	8.34542e-21	postive
TLN1	LINC02185	0.563347	7.10518e-36	postive
FLNA	LINC02185	0.608019	5.23151e-43	postive
DSTN	LINC02185	0.498587	2.81397e-27	postive
ACTN1	LINC02185	0.513841	3.8691e-29	postive
MYH11	LINC02185	0.582124	9.71258e-39	postive
MYH3	AL109936.9	0.401782	2.04944e-17	postive
TLN1	THCAT158	0.520429	5.67638e-30	postive
FLNA	THCAT158	0.554563	1.34852e-34	postive
DSTN	THCAT158	0.49412	9.48554e-27	postive
ACTN1	THCAT158	0.555819	8.89951e-35	postive
MYH11	THCAT158	0.545693	2.41456e-33	postive
MYH8	PRKAR1B-AS1	0.739704	1.56166e-72	postive
MYH13	AC002306.1	0.414663	1.49533e-18	postive
MYH2	AC015878.2	0.589792	5.79813e-40	postive
MYH6	AC015878.2	0.401287	2.26145e-17	postive
MYH13	AC015878.2	0.536707	4.11723e-32	postive
IPO7	AL137060.3	0.518179	1.09833e-29	postive
TLN1	MIR133A1HG	0.456548	1.32273e-22	postive
FLNA	MIR133A1HG	0.552023	3.10806e-34	postive
DSTN	MIR133A1HG	0.550344	5.37712e-34	postive
ACTN1	MIR133A1HG	0.523777	2.10546e-30	postive
MYH11	MIR133A1HG	0.605342	1.50688e-42	postive
SMPD4	FGD5-AS1	0.421059	3.90557e-19	postive
SART3	FGD5-AS1	0.429848	5.8879e-20	postive
SAFB2	FGD5-AS1	0.434985	1.89853e-20	postive
RPA1	FGD5-AS1	0.419123	5.88166e-19	postive
MYH9	FGD5-AS1	0.4872	6.01631e-26	postive
IQGAP1	FGD5-AS1	0.408359	5.46112e-18	postive
IPO7	FGD5-AS1	0.464911	1.74912e-23	postive
HNRNPU	FGD5-AS1	0.509714	1.26061e-28	postive
HNRNPM	FGD5-AS1	0.456911	1.213e-22	postive
GTF2I	FGD5-AS1	0.533217	1.21099e-31	postive
FLNB	FGD5-AS1	0.449361	7.20391e-22	postive
DHX9	FGD5-AS1	0.558347	3.83622e-35	postive
HNRNPH3	FGD5-AS1	0.45696	1.19896e-22	postive
SAFB	FGD5-AS1	0.483449	1.60912e-25	postive
MYH8	LINC02413	0.567096	1.96896e-36	postive
MYH2	AC009554.1	0.470876	3.99118e-24	postive
MYH13	AC009554.1	0.414703	1.48308e-18	postive
MYH13	AC007014.1	0.480244	3.69511e-25	postive
TARDBP	MIR4453HG	0.435103	1.84933e-20	postive
HNRNPH1	MIR4453HG	0.526343	9.77542e-31	postive
HNRNPH3	MIR4453HG	0.419627	5.28865e-19	postive
ZHX2	AL133230.1	0.414227	1.63697e-18	postive
MYH9	AL133230.1	0.407811	6.10472e-18	postive
HNRNPH1	AL133230.1	0.418078	7.32812e-19	postive
MYH13	AL355075.1	0.498797	2.65637e-27	postive
MYH3	AL359921.2	0.455497	1.69913e-22	postive
UBASH3B	AL354953.1	0.481477	2.68629e-25	postive
IPO7	H1-10-AS1	0.465853	1.3877e-23	postive
CHD4	AC104841.1	0.4279	8.99873e-20	postive
MYH13	AP000640.2	0.407871	6.03088e-18	postive
MYH3	AC079336.5	0.420508	4.38973e-19	postive
MYH3	AF235103.3	0.441948	3.96825e-21	postive
MYH3	AL138921.1	0.42819	8.44977e-20	postive
TARDBP	LINC00205	0.405923	8.94427e-18	postive
SMPD4	LINC00205	0.484603	1.19037e-25	postive
SART3	LINC00205	0.482686	1.96304e-25	postive
SAFB2	LINC00205	0.465614	1.47173e-23	postive
RRP1	LINC00205	0.444845	2.04751e-21	postive
MYH10	LINC00205	0.566801	2.1798e-36	postive
HNRNPU	LINC00205	0.47692	8.6693e-25	postive
HNRNPM	LINC00205	0.407694	6.25123e-18	postive
DHX9	LINC00205	0.460096	5.64489e-23	postive
DBN1	LINC00205	0.430182	5.47347e-20	postive
AAAS	LINC00205	0.419803	5.09504e-19	postive
SAFB	LINC00205	0.541206	1.00571e-32	postive
TLN1	SETBP1-DT	0.630097	5.70141e-47	postive
MYH10	SETBP1-DT	0.433716	2.51521e-20	postive
FLNA	SETBP1-DT	0.683088	6.3665e-58	postive
DSTN	SETBP1-DT	0.555813	8.91827e-35	postive
ACTN2	SETBP1-DT	0.469703	5.34974e-24	postive
ACTN1	SETBP1-DT	0.589262	7.06235e-40	postive
MYH11	SETBP1-DT	0.645366	6.64888e-50	postive
PCBP3	SETBP1-DT	0.40101	2.38905e-17	postive
HNRNPH1	AL355075.6	0.487763	5.18504e-26	postive
MYH3	AL355075.6	0.414311	1.60879e-18	postive
HNRNPH1	AL031670.1	0.487789	5.14971e-26	postive
HNRNPH3	AL031670.1	0.44374	2.63714e-21	postive
FLNB	AC112220.2	0.464198	2.08295e-23	postive
TARDBP	AL662797.1	0.547721	1.25788e-33	postive
HNRNPA3	AL662797.1	0.400046	2.89179e-17	postive
HNRNPH1	AL662797.1	0.478608	5.6279e-25	postive
HNRNPH1	AC078883.1	0.536719	4.10213e-32	postive
MYH2	AP005900.1	0.408786	5.00703e-18	postive
MYH13	AP005900.1	0.461225	4.29621e-23	postive
IPO7	AP000487.1	0.523029	2.63017e-30	postive
MYH3	DPP9-AS1	0.419582	5.33842e-19	postive
ACTN3	AC145124.1	0.620041	3.98159e-45	postive
MYH7B	AL021393.1	0.45145	4.41999e-22	postive
IPO7	AC132192.1	0.525193	1.37992e-30	postive
HNRNPU	AC132192.1	0.407202	6.90628e-18	postive
HNRNPH1	AC132192.1	0.427672	9.45504e-20	postive
FLNB	SEPTIN9-DT	0.431127	4.44996e-20	postive
HNRNPH1	AC005785.1	0.425081	1.65428e-19	postive
MYH3	AC005785.1	0.420415	4.47682e-19	postive
ACTN3	AL445584.2	0.53444	8.30903e-32	postive
MYH13	AL591163.1	0.547744	1.24865e-33	postive
MYH13	AC091180.5	0.437645	1.0484e-20	postive
MYH2	AC011676.2	0.502355	9.95735e-28	postive
MYH6	KCNMB2-AS1	0.505139	4.58205e-28	postive
MYL6B	KCNMB2-AS1	0.404064	1.29961e-17	postive
MYH8	AC108681.1	0.489949	2.90276e-26	postive
ACTN3	AC016717.2	0.805792	2.51241e-95	postive
HNRNPH1	ATP1A1-AS1	0.400707	2.53724e-17	postive
MYH7B	HOXD-AS2	0.697591	2.44459e-61	postive
SMPD4	AC000068.1	0.409163	4.63651e-18	postive
MYH13	AC104170.1	0.448112	9.63217e-22	postive
SMPD4	AC108488.3	0.445852	1.62415e-21	postive
SART3	AC108488.3	0.423438	2.35289e-19	postive
AAAS	AC108488.3	0.4531	2.99757e-22	postive
MYH1	AC108488.3	0.443425	2.83417e-21	postive
SAFB2	AC006008.1	0.40086	2.46145e-17	postive
HNRNPU	AC006008.1	0.420119	4.76593e-19	postive
GTF2I	AC006008.1	0.468325	7.53482e-24	postive
MYH3	FAM13A-AS1	0.43204	3.64118e-20	postive
MYH3	AL136295.7	0.422664	2.776e-19	postive
HNRNPH1	ITFG1-AS1	0.416444	1.032e-18	postive
TARDBP	AC000123.1	0.456899	1.21638e-22	postive
HNRNPH1	AC000123.1	0.545507	2.56222e-33	postive
TARDBP	AC021851.1	0.428134	8.55178e-20	postive
CHD4	AC021851.1	0.441552	4.34214e-21	postive
PML	AL157871.2	0.435498	1.6938e-20	postive
TARDBP	AL365330.1	0.445517	1.75449e-21	postive
HNRNPH1	AL365330.1	0.478183	6.277e-25	postive
MYH3	AL365330.1	0.47896	5.14188e-25	postive
HNRNPH1	AP001350.1	0.478621	5.60939e-25	postive
MYH3	AP000692.1	0.432368	3.38723e-20	postive
MYH13	IFT74-AS1	0.422267	3.02138e-19	postive
MYH13	AF228727.1	0.452615	3.36124e-22	postive
IPO7	SBF2-AS1	0.461469	4.04943e-23	postive
MYH13	AC015911.8	0.504573	5.36879e-28	postive
HNRNPH1	AL162727.2	0.404237	1.25527e-17	postive
HNRNPH1	AC026771.1	0.419971	4.91769e-19	postive
HNRNPH1	AC132872.3	0.515395	2.46954e-29	postive
MYH3	AC132872.3	0.488315	4.48025e-26	postive
HNRNPH1	AL513327.1	0.471008	3.862e-24	postive
SAFB2	FAM111A-DT	0.409077	4.71879e-18	postive
HNRNPU	FAM111A-DT	0.436155	1.46322e-20	postive
GTF2I	FAM111A-DT	0.405873	9.03516e-18	postive
HNRNPH3	FAM111A-DT	0.460174	5.54015e-23	postive
SAFB	FAM111A-DT	0.427681	9.43515e-20	postive
SART3	HOXC-AS2	0.449294	7.31686e-22	postive
HNRNPU	HOXC-AS2	0.403754	1.38289e-17	postive
MYH13	AC009269.2	0.400573	2.60538e-17	postive
ACTN3	C22orf34	0.458924	7.48745e-23	postive
HNRNPH1	AL442003.1	0.414011	1.71196e-18	postive
MYH13	UBOX5-AS1	0.435769	1.5947e-20	postive
MYH13	AC008915.1	0.434095	2.31271e-20	postive
IPO7	MAFA-AS1	0.568343	1.2804e-36	postive
SMPD4	NRAV	0.513417	4.37086e-29	postive
SART3	NRAV	0.4904	2.57412e-26	postive
RNH1	NRAV	0.413043	2.09125e-18	postive
HNRNPU	NRAV	0.435056	1.86864e-20	postive
GTF2I	NRAV	0.46519	1.63342e-23	postive
FANCI	NRAV	0.417048	9.0955e-19	postive
DHX9	NRAV	0.441206	4.69766e-21	postive
ARMC6	NRAV	0.407443	6.57763e-18	postive
AAAS	NRAV	0.419161	5.83421e-19	postive
ACTN4	NRAV	0.452405	3.53093e-22	postive
SAFB	NRAV	0.429179	6.81308e-20	postive
TARDBP	AC079684.1	0.40469	1.1463e-17	postive
HNRNPH1	AC079684.1	0.42811	8.5977e-20	postive
TLN1	AC105206.2	0.44442	2.25678e-21	postive
MYH13	AC007448.5	0.512279	6.06088e-29	postive
TLN1	AC092807.3	0.681419	1.52882e-57	postive
MYL6	AC092807.3	0.468276	7.62641e-24	postive
MYH10	AC092807.3	0.441947	3.96945e-21	postive
FLNA	AC092807.3	0.729676	1.12326e-69	postive
DSTN	AC092807.3	0.633759	1.16858e-47	postive
ACTN1	AC092807.3	0.747077	1.01811e-74	postive
MYH11	AC092807.3	0.702485	1.54495e-62	postive
PCBP3	AC092807.3	0.430484	5.12285e-20	postive
MYH13	AF111167.1	0.438659	8.35037e-21	postive
SAFB2	ZNF213-AS1	0.459428	6.63183e-23	postive
SAFB	ZNF213-AS1	0.405407	9.9246e-18	postive
MYH7B	AP001025.1	0.540239	1.36406e-32	postive
PRC1	AC092718.4	0.433207	2.81491e-20	postive
CHD4	AC092718.4	0.425827	1.4088e-19	postive
MYH2	AL022329.2	0.482102	2.28477e-25	postive
MYH13	AC136469.1	0.436284	1.42167e-20	postive
HNRNPH1	AL022322.1	0.424245	1.97961e-19	postive
MYH13	AC013480.1	0.406024	8.76272e-18	postive
TARDBP	AC027601.1	0.473617	2.00431e-24	postive
FANCI	AC027601.1	0.42092	4.02212e-19	postive
HNRNPH1	AC027601.1	0.478649	5.56946e-25	postive
MYH3	AC027601.1	0.475737	1.17159e-24	postive
SAFB	AC027601.1	0.416331	1.05649e-18	postive
MYH10	PRDX6-AS1	0.463885	2.24886e-23	postive
MYH13	AC015849.1	0.431462	4.13403e-20	postive
HNRNPH3	Z99127.3	0.415575	1.23701e-18	postive
MYH3	DHDDS-AS1	0.409526	4.30578e-18	postive
MYH13	AC021321.2	0.440035	6.12358e-21	postive
CHCHD3	SLC7A11-AS1	0.491003	2.19115e-26	postive
IPO7	TPT1-AS1	0.46181	3.72742e-23	postive
SART3	AC016394.2	0.428282	8.28115e-20	postive
SAFB2	AC016394.2	0.453187	2.93659e-22	postive
RUFY1	AC016394.2	0.432995	2.95011e-20	postive
RPA1	AC016394.2	0.442362	3.61171e-21	postive
HNRNPU	AC016394.2	0.512642	5.4615e-29	postive
HNRNPM	AC016394.2	0.568716	1.12519e-36	postive
HNRNPA3	AC016394.2	0.430317	5.3138e-20	postive
FANCI	AC016394.2	0.443055	3.08383e-21	postive
DHX9	AC016394.2	0.509933	1.1843e-28	postive
HNRNPH1	AC016394.2	0.529764	3.47793e-31	postive
HNRNPH3	AC016394.2	0.478536	5.73326e-25	postive
SAFB	AC016394.2	0.52999	3.24737e-31	postive
MYH3	AC092653.1	0.410466	3.55317e-18	postive
HNRNPH1	AL354733.3	0.504225	5.91712e-28	postive
SMPD4	UBL7-AS1	0.536738	4.07705e-32	postive
SART3	UBL7-AS1	0.463942	2.21747e-23	postive
SAFB2	UBL7-AS1	0.432097	3.59573e-20	postive
RPA1	UBL7-AS1	0.482964	1.82581e-25	postive
PRC1	UBL7-AS1	0.447829	1.02857e-21	postive
IPO7	UBL7-AS1	0.453722	2.58813e-22	postive
HNRNPU	UBL7-AS1	0.503814	6.63637e-28	postive
HNRNPM	UBL7-AS1	0.483572	1.55858e-25	postive
GTF2I	UBL7-AS1	0.504449	5.5574e-28	postive
FANCI	UBL7-AS1	0.60572	1.29892e-42	postive
DHX9	UBL7-AS1	0.491506	1.9154e-26	postive
HNRNPH3	UBL7-AS1	0.402749	1.6906e-17	postive
SAFB	UBL7-AS1	0.513292	4.53187e-29	postive
MYH2	AC018511.2	0.560477	1.87716e-35	postive
NLN	AC008966.1	0.415259	1.32112e-18	postive
HNRNPH3	AC018557.3	0.402632	1.73042e-17	postive
HNRNPU	AC010996.1	0.412621	2.28172e-18	postive
HNRNPM	AC010996.1	0.410165	3.77884e-18	postive
SAFB	AC010996.1	0.400677	2.55218e-17	postive
MYH2	Z73495.1	0.424317	1.94951e-19	postive
MYH6	Z73495.1	0.496593	4.85085e-27	postive
TARDBP	AC005606.2	0.465109	1.66631e-23	postive
FANCI	AC005606.2	0.437304	1.13189e-20	postive
HNRNPH1	AC005606.2	0.537095	3.6484e-32	postive
MYH3	AC137932.1	0.45924	6.93939e-23	postive
MYH2	AC010978.1	0.437164	1.16772e-20	postive
MYH13	AC010978.1	0.441607	4.28835e-21	postive
HNRNPH1	AC124283.3	0.414397	1.58039e-18	postive
HNRNPH3	AC124283.3	0.42094	4.00591e-19	postive
MYH8	RFX5-AS1	0.402955	1.62248e-17	postive
MYH2	AC084757.3	0.417432	8.39159e-19	postive
TLN1	AP001347.1	0.514087	3.60362e-29	postive
MYL6	AP001347.1	0.456832	1.23614e-22	postive
FLNA	AP001347.1	0.653092	1.8778e-51	postive
DSTN	AP001347.1	0.563116	7.68651e-36	postive
ACTN1	AP001347.1	0.52838	5.29014e-31	postive
MYH11	AP001347.1	0.626698	2.43706e-46	postive
MYH13	AC073316.2	0.440582	5.41006e-21	postive
TARDBP	AL078644.1	0.403058	1.5894e-17	postive
SMPD4	AL078644.1	0.43173	3.89828e-20	postive
SART3	AL078644.1	0.453228	2.90875e-22	postive
RPA1	AL078644.1	0.425753	1.43164e-19	postive
HNRNPU	AL078644.1	0.458371	8.55102e-23	postive
GTF2I	AL078644.1	0.409841	4.03748e-18	postive
FANCI	AL078644.1	0.435104	1.84902e-20	postive
DHX9	AL078644.1	0.463499	2.47081e-23	postive
SAFB	AL078644.1	0.410785	3.32802e-18	postive
TARDBP	AC087289.2	0.402421	1.80491e-17	postive
HNRNPH1	AC087289.2	0.461538	3.98267e-23	postive
MYH3	AC087289.2	0.488884	3.85287e-26	postive
FLNA	AC109454.2	0.403662	1.40847e-17	postive
MYH7B	AC024581.1	0.517891	1.19479e-29	postive
HNRNPH1	LIMS1-AS1	0.414917	1.41842e-18	postive
TARDBP	SNHG10	0.547342	1.42114e-33	postive
SART3	SNHG10	0.430899	4.67819e-20	postive
SAFB2	SNHG10	0.405087	1.05839e-17	postive
RRP1	SNHG10	0.457889	9.59912e-23	postive
PRC1	SNHG10	0.486644	6.9664e-26	postive
NSUN2	SNHG10	0.401921	1.99367e-17	postive
IPO4	SNHG10	0.432118	3.57922e-20	postive
HNRNPA3	SNHG10	0.424391	1.91856e-19	postive
FANCI	SNHG10	0.412028	2.57857e-18	postive
CHD4	SNHG10	0.454867	1.9734e-22	postive
ANP32E	SNHG10	0.41572	1.20017e-18	postive
PCBP2	SNHG10	0.41164	2.79236e-18	postive
SAFB	SNHG10	0.44849	8.82091e-22	postive
PCBP1	AC110611.1	-0.424178	2.00826e-19	negative
CHD4	AC127024.2	0.431806	3.833e-20	postive
PCBP3	AC005144.1	0.493118	1.24241e-26	postive
SMPD4	AL121906.2	0.405997	8.81166e-18	postive
PRC1	AL121906.2	0.411081	3.13253e-18	postive
HNRNPH1	AC020907.4	0.479133	4.91914e-25	postive
SAFB2	PRKCZ-AS1	0.403352	1.49864e-17	postive
MYH3	PRKCZ-AS1	0.417948	7.53093e-19	postive
TLN1	AP000941.1	0.482619	1.99773e-25	postive
MYH10	AP000941.1	0.438297	9.05781e-21	postive
FLNA	AP000941.1	0.444842	2.04862e-21	postive
ACTN1	AP000941.1	0.435714	1.6143e-20	postive
MYH3	LINC00339	0.421014	3.94317e-19	postive
TLN1	NEXN-AS1	0.468618	7.00625e-24	postive
FLNA	NEXN-AS1	0.499895	1.96456e-27	postive
ACTN1	NEXN-AS1	0.439645	6.6871e-21	postive
MYH11	NEXN-AS1	0.484061	1.37181e-25	postive
TNKS1BP1	AC004596.1	0.403037	1.59594e-17	postive
SMPD4	AC004596.1	0.492356	1.52497e-26	postive
SART3	AC004596.1	0.431245	4.33649e-20	postive
PML	AC004596.1	0.407888	6.01033e-18	postive
MYH9	AC004596.1	0.423603	2.27138e-19	postive
HNRNPM	AC004596.1	0.405579	9.58589e-18	postive
GTF2I	AC004596.1	0.498747	2.69333e-27	postive
MYH14	AC004596.1	0.486804	6.67854e-26	postive
SAFB	AC004596.1	0.431173	4.40469e-20	postive
TLN1	AL139022.2	0.406371	8.17102e-18	postive
FLNA	AL139022.2	0.438956	7.80997e-21	postive
MYH11	AL139022.2	0.400494	2.64626e-17	postive
MYH13	AC023813.3	0.476753	9.04699e-25	postive
HNRNPH1	AC022973.5	0.409024	4.77029e-18	postive
MYH7B	LINC02484	0.500097	1.8586e-27	postive
SAFB2	ASB16-AS1	0.415988	1.13492e-18	postive
RPA1	ASB16-AS1	0.420759	4.16185e-19	postive
MYH3	ASB16-AS1	0.447858	1.02155e-21	postive
SAFB	ASB16-AS1	0.407527	6.46655e-18	postive
TARDBP	LINC01355	0.409566	4.27115e-18	postive
ACTN3	AP001011.1	0.495475	6.57259e-27	postive
HNRNPH1	AC091185.1	0.599772	1.31949e-41	postive
TARDBP	AC005261.1	0.463012	2.78301e-23	postive
SAFB2	AC005261.1	0.477415	7.63973e-25	postive
HNRNPU	AC005261.1	0.486037	8.1734e-26	postive
HNRNPA3	AC005261.1	0.537302	3.42117e-32	postive
HNRNPH1	AC005261.1	0.401007	2.39061e-17	postive
HNRNPH3	AC005261.1	0.476066	1.07757e-24	postive
SAFB	AC005261.1	0.42253	2.85637e-19	postive
MYH2	LINC02080	0.438686	8.2995e-21	postive
MYH13	LINC02080	0.508604	1.72716e-28	postive
IPO7	AL391244.1	0.516504	1.78976e-29	postive
MYH6	AC020550.2	0.41404	1.70177e-18	postive
DSTN	AL031429.2	0.435045	1.87331e-20	postive
MYH13	AC011603.2	0.457867	9.64883e-23	postive
MYH13	AC107909.1	0.469949	5.03135e-24	postive
TLN1	AC018752.1	0.595869	5.88451e-41	postive
FLNA	AC018752.1	0.55038	5.31431e-34	postive
DSTN	AC018752.1	0.467405	9.46315e-24	postive
ACTN1	AC018752.1	0.517105	1.50266e-29	postive
MYH11	AC018752.1	0.496295	5.26048e-27	postive
MYH2	AP001033.1	0.421896	3.2691e-19	postive
MYH13	AP001033.1	0.516376	1.85753e-29	postive
MYH3	DCUN1D2-AS	0.408255	5.57779e-18	postive
ACTN4	AC134312.5	0.424819	1.75031e-19	postive
CHD4	FAM83C-AS1	0.405191	1.03654e-17	postive
FLNA	AC090152.1	0.402892	1.64312e-17	postive
MYH11	AC090152.1	0.409544	4.2902e-18	postive
MYH13	LINC02886	0.427398	1.00323e-19	postive
UBASH3B	AC068491.1	0.418114	7.27321e-19	postive
MYH3	SSBP3-AS1	0.462778	2.94601e-23	postive
CHD4	AC100821.2	0.412215	2.48112e-18	postive
MYH13	AC089983.1	0.469321	5.8833e-24	postive
HNRNPH1	AL049869.2	0.423346	2.39968e-19	postive
TLN1	AC092042.1	0.444894	2.02461e-21	postive
MYH2	AL354710.2	0.481757	2.49865e-25	postive
MYH13	AL354710.2	0.464098	2.13466e-23	postive
TLN1	AP001922.5	0.435455	1.71001e-20	postive
FLNA	AP001922.5	0.444501	2.21568e-21	postive
ACTN1	AP001922.5	0.436762	1.27754e-20	postive
MYH11	AP001922.5	0.418967	6.07831e-19	postive
MYH13	AC005480.1	0.474832	1.47417e-24	postive
MYH13	AC008474.1	0.507781	2.17993e-28	postive
CHD4	AC113139.1	0.401691	2.08723e-17	postive
MYH6	AC016590.3	0.411874	2.66115e-18	postive
TLN1	AP001363.2	0.556735	6.56684e-35	postive
MYL6	AP001363.2	0.478631	5.59539e-25	postive
FLNA	AP001363.2	0.644774	8.70322e-50	postive
DSTN	AP001363.2	0.590767	4.02953e-40	postive
ACTB	AP001363.2	0.416286	1.06649e-18	postive
ACTN1	AP001363.2	0.613455	5.91488e-44	postive
MYH11	AP001363.2	0.634846	7.2666e-48	postive
HNRNPH1	C5orf66	0.424621	1.82626e-19	postive
HNRNPH1	AC006435.2	0.409417	4.40293e-18	postive
MYH3	AC006435.2	0.504189	5.97655e-28	postive
MRPS17	AC090912.3	0.412749	2.22216e-18	postive
HNRNPH1	AL450263.1	0.46582	1.39916e-23	postive
TNKS1BP1	AC092368.3	0.419766	5.13484e-19	postive
PML	AC092368.3	0.408288	5.54052e-18	postive
MYH9	AC092368.3	0.405197	1.03518e-17	postive
HNRNPU	AC092368.3	0.419074	5.94263e-19	postive
HNRNPM	AC092368.3	0.465193	1.63224e-23	postive
GTF2I	AC092368.3	0.402879	1.64722e-17	postive
SAFB	AC092368.3	0.464934	1.7391e-23	postive
MYH13	AC011462.3	0.519341	7.81653e-30	postive
MYH3	AC135178.4	0.445561	1.73676e-21	postive
TARDBP	TTC28-AS1	0.469467	5.6726e-24	postive
ATXN10	TTC28-AS1	0.45078	5.17073e-22	postive
HNRNPH1	TTC28-AS1	0.414436	1.56741e-18	postive
HNRNPH3	TTC28-AS1	0.468267	7.64518e-24	postive
MYH3	TTC28-AS1	0.433379	2.71031e-20	postive
TARDBP	AC012360.3	0.462693	3.00789e-23	postive
FANCI	AC012360.3	0.439907	6.30265e-21	postive
IPO7	AC007128.1	0.467949	8.27095e-24	postive
MYH13	AF186192.3	0.480224	3.71426e-25	postive
HNRNPH1	AP001793.1	0.437576	1.06487e-20	postive
TARDBP	MIR924HG	0.40366	1.40909e-17	postive
SART3	MIR924HG	0.419266	5.70663e-19	postive
FANCI	MIR924HG	0.446353	1.44692e-21	postive
MYH13	LINC01397	0.510583	9.8425e-29	postive
MYH7B	AL033381.3	0.560527	1.84562e-35	postive
TARDBP	AL596202.1	0.439682	6.63064e-21	postive
HNRNPH1	AL596202.1	0.484482	1.22893e-25	postive
MYH3	AP002840.2	0.419883	5.00967e-19	postive
MYH13	AL034417.3	0.444748	2.09333e-21	postive
MYH7B	AC007493.1	0.689048	2.65855e-59	postive
ZHX2	CARD8-AS1	0.441628	4.26831e-21	postive
MYH8	CARD8-AS1	0.437522	1.07781e-20	postive
TLN1	LINC02256	0.645307	6.82975e-50	postive
FLNA	LINC02256	0.690599	1.14837e-59	postive
DSTN	LINC02256	0.534766	7.51322e-32	postive
ACTN2	LINC02256	0.429212	6.76473e-20	postive
ACTN1	LINC02256	0.629818	6.42771e-47	postive
MYH11	LINC02256	0.658864	1.22035e-52	postive
PCBP3	LINC02256	0.412056	2.56337e-18	postive
MYH4	RELA-DT	0.50995	1.1787e-28	postive
HNRNPH3	C8orf44	0.437756	1.02273e-20	postive
MYH7B	IGF2-AS	0.40187	2.01414e-17	postive
DHX9	AL365181.3	0.404175	1.27099e-17	postive
MYH3	AC124066.1	0.444718	2.10807e-21	postive
HNRNPH1	AC022272.1	0.40031	2.74454e-17	postive
HNRNPH1	AC025766.1	0.403504	1.45383e-17	postive
MYH3	MAP3K14-AS1	0.447761	1.0447e-21	postive
UBASH3B	SH3PXD2A-AS1	0.442868	3.21875e-21	postive
MYH7B	AL009178.2	0.690655	1.11438e-59	postive
MYH3	ISM1-AS1	0.413052	2.08741e-18	postive
IPO7	AC011092.3	0.467379	9.5254e-24	postive
TLN1	AC107021.2	0.410088	3.83913e-18	postive
MYH10	AC107021.2	0.4522	3.70618e-22	postive
ACTN1	AC107021.2	0.420345	4.54316e-19	postive
FANCI	AC002563.1	0.403073	1.58461e-17	postive
HNRNPH1	AC002563.1	0.431247	4.33383e-20	postive
MYH7B	LINC01124	0.569732	7.90902e-37	postive
MYH3	KANSL1L-AS1	0.454065	2.38629e-22	postive
MYH3	C3orf35	0.446134	1.52175e-21	postive
HNRNPH1	AC011462.4	0.407055	7.1148e-18	postive
MYH3	AC011462.4	0.45402	2.41185e-22	postive
MYH2	AC108449.1	0.439926	6.27547e-21	postive
MYH8	AC103874.1	0.994022	0	postive
SMPD4	REPIN1-AS1	0.465383	1.55758e-23	postive
HNRNPM	REPIN1-AS1	0.476011	1.09289e-24	postive
GTF2I	REPIN1-AS1	0.413071	2.07954e-18	postive
DHX9	REPIN1-AS1	0.439868	6.35892e-21	postive
SAFB	REPIN1-AS1	0.481734	2.5136e-25	postive
TARDBP	LINC01560	0.413129	2.05455e-18	postive
DHX9	LINC01560	0.410252	3.71205e-18	postive
DHX9	AL031778.1	0.40645	8.04212e-18	postive
MYH13	AC004584.1	0.448552	8.69667e-22	postive
CHD4	AC069307.1	0.403562	1.43696e-17	postive
HNRNPH3	AC004943.1	0.43277	3.09978e-20	postive
IPO7	AC010275.1	0.419725	5.17964e-19	postive
CHD4	AC120053.1	0.449367	7.19309e-22	postive
ACTN3	BX119904.1	0.68768	5.54712e-59	postive
MYH7B	H19	0.643156	1.8098e-49	postive
SAFB2	AC004076.2	0.423913	2.12577e-19	postive
MYH10	AL031005.1	0.40087	2.45633e-17	postive
MYH8	AP003086.1	0.550047	5.92166e-34	postive
CHD4	AC127024.5	0.464845	1.77752e-23	postive
HNRNPH3	AC127024.5	0.45417	2.32786e-22	postive
FLNA	AGBL5-IT1	0.47589	1.12702e-24	postive
DSTN	AGBL5-IT1	0.422678	2.7677e-19	postive
ACTN1	AGBL5-IT1	0.408582	5.21934e-18	postive
MYH11	AGBL5-IT1	0.497593	3.69337e-27	postive
UBASH3B	AC112721.2	0.420185	4.70044e-19	postive
MYH9	AC112721.2	0.406864	7.3956e-18	postive
MYH2	AC016877.1	0.419209	5.77641e-19	postive
MYH13	AC016877.1	0.543473	4.90425e-33	postive
MYH8	PCED1B-AS1	0.888135	1.64393e-140	postive
FLNB	AC009486.2	0.424315	1.95e-19	postive
CHD4	AC004241.3	0.438397	8.8566e-21	postive
PCBP2	AC004241.3	0.485044	1.06076e-25	postive
TLN1	LINC02613	0.490809	2.30762e-26	postive
FLNA	LINC02613	0.599839	1.28598e-41	postive
DSTN	LINC02613	0.519003	8.62895e-30	postive
ACTN2	LINC02613	0.463103	2.72182e-23	postive
ACTN1	LINC02613	0.486033	8.18048e-26	postive
MYH11	LINC02613	0.61635	1.82092e-44	postive
MYH2	LINC02613	0.40393	1.33512e-17	postive
ACTB	AC026401.3	0.437667	1.04332e-20	postive
MYH1	LINC00479	0.891225	7.34574e-143	postive
MYL6B	LINC00638	0.408812	4.98043e-18	postive
ACTN2	LINC01900	0.400948	2.41883e-17	postive
MYH7B	LINC02236	0.456696	1.27684e-22	postive
TLN1	AC016590.4	0.41228	2.44799e-18	postive
FLNA	AC016590.4	0.435196	1.81133e-20	postive
DSTN	AC016590.4	0.411019	3.17233e-18	postive
ACTN1	AC016590.4	0.405916	8.95743e-18	postive
MYH11	AC016590.4	0.450343	5.72751e-22	postive
MYH6	AC016590.4	0.470134	4.80422e-24	postive
TLN1	DNM3OS	0.498314	3.03268e-27	postive
MYL6	DNM3OS	0.450097	6.0675e-22	postive
FLNA	DNM3OS	0.541141	1.02659e-32	postive
DSTN	DNM3OS	0.543431	4.96992e-33	postive
ACTN1	DNM3OS	0.574251	1.62431e-37	postive
MYH11	DNM3OS	0.506631	3.01493e-28	postive
PCBP3	DNM3OS	0.426884	1.12151e-19	postive
STRAP	AP002336.2	0.431102	4.47393e-20	postive
IPO7	AP002336.2	0.453754	2.56892e-22	postive
UBASH3B	LINC01711	0.554015	1.61588e-34	postive
TARDBP	AC004908.2	0.456163	1.44994e-22	postive
HNRNPH1	AC004908.2	0.502573	9.37177e-28	postive
TARDBP	AL135999.1	0.403891	1.34553e-17	postive
HNRNPH1	AL135999.1	0.479039	5.03841e-25	postive
MYH3	AL135999.1	0.40832	5.50527e-18	postive
MYH13	AL138733.2	0.540145	1.40516e-32	postive
HNRNPH3	AL359091.3	0.456511	1.33457e-22	postive
HNRNPH1	AC079142.1	0.408665	5.13143e-18	postive
TARDBP	AC138956.1	0.420272	4.6148e-19	postive
HNRNPH1	AC138956.1	0.70251	1.52321e-62	postive
HNRNPU	ALG1L9P	0.435346	1.75216e-20	postive
DHX9	ALG1L9P	0.402898	1.64093e-17	postive
SAFB	ALG1L9P	0.419542	5.38437e-19	postive
TARDBP	STARD7-AS1	0.425348	1.56205e-19	postive
SMPD4	STARD7-AS1	0.5044	5.63543e-28	postive
SART3	STARD7-AS1	0.453084	3.00896e-22	postive
SAFB2	STARD7-AS1	0.548869	8.67777e-34	postive
RPA1	STARD7-AS1	0.405175	1.03986e-17	postive
MYH9	STARD7-AS1	0.431882	3.76955e-20	postive
MYH10	STARD7-AS1	0.442311	3.6537e-21	postive
HNRNPU	STARD7-AS1	0.526682	8.82829e-31	postive
HNRNPM	STARD7-AS1	0.443909	2.53723e-21	postive
GTF2I	STARD7-AS1	0.463264	2.6166e-23	postive
DHX9	STARD7-AS1	0.466096	1.30704e-23	postive
HNRNPH1	STARD7-AS1	0.477287	7.89375e-25	postive
HNRNPH3	STARD7-AS1	0.488535	4.22576e-26	postive
MYH3	STARD7-AS1	0.440566	5.42981e-21	postive
SAFB	STARD7-AS1	0.57116	4.80899e-37	postive
IPO7	Z97055.2	0.496219	5.37051e-27	postive
HNRNPH3	OCIAD1-AS1	0.411709	2.75325e-18	postive
ACTN3	AC022007.1	0.553505	1.91137e-34	postive
SAFB	AC022007.1	0.406738	7.58745e-18	postive
HNRNPA3	AC079414.3	0.404253	1.25146e-17	postive
CHD4	AC079414.3	0.419115	5.89144e-19	postive
PCBP2	AC079414.3	0.418126	7.25455e-19	postive
HNRNPH1	SH3BP5-AS1	0.443669	2.68016e-21	postive
MYH3	SH3BP5-AS1	0.48929	3.45918e-26	postive
ZHX2	AC010186.3	0.472136	2.91013e-24	postive
HNRNPH1	SEMA3F-AS1	0.468922	6.49781e-24	postive
MYH3	SEMA3F-AS1	0.442951	3.15835e-21	postive
TLN1	SH3RF3-AS1	0.630603	4.58661e-47	postive
MYH9	SH3RF3-AS1	0.455086	1.87341e-22	postive
MYH10	SH3RF3-AS1	0.510355	1.05022e-28	postive
FLNA	SH3RF3-AS1	0.50999	1.16524e-28	postive
ACTN1	SH3RF3-AS1	0.553572	1.86946e-34	postive
MYH11	SH3RF3-AS1	0.428428	8.0234e-20	postive
PCBP3	SH3RF3-AS1	0.43606	1.49447e-20	postive
MYH13	UBXN7-AS1	0.420319	4.56842e-19	postive
MYH2	AL672291.1	0.453134	2.97362e-22	postive
MYH13	AL672291.1	0.497053	4.27944e-27	postive
MYH8	AC115618.1	0.403173	1.55334e-17	postive
MYH8	MIR4527HG	0.994823	0	postive
MYH2	AL078645.1	0.496326	5.21683e-27	postive
MYH13	AL078645.1	0.516799	1.64259e-29	postive
GTF2I	AC253536.3	0.413193	2.02781e-18	postive
MYH13	LINC02655	0.516692	1.69457e-29	postive
SMPD4	POLH-AS1	0.410599	3.45738e-18	postive
SAFB2	POLH-AS1	0.412826	2.18723e-18	postive
HNRNPU	POLH-AS1	0.511937	6.68474e-29	postive
HNRNPM	POLH-AS1	0.410379	3.61674e-18	postive
SAFB	POLH-AS1	0.432658	3.17766e-20	postive
SMPD4	AC017074.1	0.407605	6.36559e-18	postive
MYH3	AC009495.2	0.454128	2.35103e-22	postive
TLN1	AL139220.2	0.613375	6.11052e-44	postive
MYL6	AL139220.2	0.463597	2.41232e-23	postive
FLNA	AL139220.2	0.656994	2.97807e-52	postive
DSTN	AL139220.2	0.581004	1.4565e-38	postive
ACTN1	AL139220.2	0.667035	2.29231e-54	postive
MYH11	AL139220.2	0.633685	1.20688e-47	postive
PCBP3	AL139220.2	0.441287	4.61179e-21	postive
TLN1	ZNF710-AS1	0.617755	1.02318e-44	postive
MYL6	ZNF710-AS1	0.481511	2.66276e-25	postive
FLNA	ZNF710-AS1	0.72733	5.01512e-69	postive
DSTN	ZNF710-AS1	0.682507	8.64151e-58	postive
ACTN1	ZNF710-AS1	0.6728	1.28467e-55	postive
MYH11	ZNF710-AS1	0.752746	1.88193e-76	postive
MYH2	AC022872.1	0.413113	2.0614e-18	postive
MYH13	AC022872.1	0.516097	2.01468e-29	postive
HNRNPH1	MANEA-DT	0.515085	2.7014e-29	postive
MYH3	MANEA-DT	0.439368	7.11759e-21	postive
TLN1	RNF216-IT1	0.543449	4.9421e-33	postive
FLNA	RNF216-IT1	0.590418	4.58989e-40	postive
DSTN	RNF216-IT1	0.499069	2.46557e-27	postive
ACTN1	RNF216-IT1	0.535535	5.92272e-32	postive
MYH11	RNF216-IT1	0.595363	7.1316e-41	postive
MYH7B	AL034550.3	0.448651	8.49805e-22	postive
MYH8	AC023510.2	0.559113	2.96835e-35	postive
MYH13	AP001020.2	0.476299	1.01546e-24	postive
HNRNPH3	AC022400.2	0.430382	5.23891e-20	postive
IPO7	AC007342.4	0.415697	1.20591e-18	postive
HNRNPU	AC007342.4	0.408062	5.80147e-18	postive
HNRNPH1	AC015971.1	0.418238	7.08546e-19	postive
MYH10	AC087501.4	0.404215	1.26098e-17	postive
CHD4	GASAL1	0.401182	2.30916e-17	postive
TLN1	AC025280.1	0.540349	1.31758e-32	postive
MYL6	AC025280.1	0.437154	1.17037e-20	postive
FLNA	AC025280.1	0.595759	6.13593e-41	postive
DSTN	AC025280.1	0.534958	7.08054e-32	postive
ACTN1	AC025280.1	0.551813	3.32961e-34	postive
MYH11	AC025280.1	0.583086	6.84616e-39	postive
MYH2	AC116667.2	0.413797	1.78964e-18	postive
MYH13	AC116667.2	0.480325	3.61891e-25	postive
MYH3	RBM38-AS1	0.454385	2.21218e-22	postive
MYH6	LINC01143	0.52302	2.63769e-30	postive
MYH2	AL357315.1	0.456945	1.20315e-22	postive
MYH13	AL357315.1	0.432101	3.59236e-20	postive
MYH13	AL022323.2	0.557289	5.46015e-35	postive
MYH13	AC027237.2	0.449396	7.14527e-22	postive
SMPD4	AC012313.1	0.425183	1.61829e-19	postive
SART3	AC012313.1	0.435461	1.70779e-20	postive
SAFB2	AC012313.1	0.415796	1.18126e-18	postive
HNRNPU	AC012313.1	0.411078	3.13388e-18	postive
HNRNPM	AC012313.1	0.453766	2.56126e-22	postive
DHX9	AC012313.1	0.476177	1.0475e-24	postive
SAFB	AC012313.1	0.471784	3.17948e-24	postive
UBASH3B	LINC00705	0.435454	1.71041e-20	postive
HNRNPH1	AP000786.1	0.438136	9.39164e-21	postive
MYH13	AC009248.3	0.439205	7.38411e-21	postive
TARDBP	SNHG12	0.456664	1.2868e-22	postive
HNRNPH1	SNHG12	0.454599	2.10305e-22	postive
TARDBP	AC131009.3	0.439645	6.68725e-21	postive
TARDBP	AC144548.1	0.429972	5.72982e-20	postive
SART3	AC144548.1	0.427093	1.07181e-19	postive
HNRNPH1	AC144548.1	0.45329	2.86645e-22	postive
CHD4	AC084357.2	0.442577	3.43895e-21	postive
TLN1	AC079921.1	0.483246	1.69691e-25	postive
FLNA	AC079921.1	0.473594	2.01618e-24	postive
[truncated: 1,480 more rows]
