# Supplementary material for: Comprehensive Analysis of Disulfidptosis-Related LncRNAs in Molecular Classification, Immune Microenvironment Characterization and Prognosis of Gastric Cancer
Source: Biomedicines. 2023 Nov 28;11(12):3165. doi: 10.3390/biomedicines11123165 (PMC10741100; doi:10.3390/biomedicines11123165)
Supplement: Supplementary file 1 [file biomedicines-11-03165-s001.zip › supplementary table S5.xls]

## Sheet: compound
Rank	Score	Type	ID	Name	Description
8537	-99.93	cp	BRD-A15493168	tetracycline	Bacterial 30S ribosomal subunit inhibitor
8538	-99.93	cp	BRD-K56614220	clofazimine	GK0582 inhibitor
8539	-99.93	cp	BRD-K51941867	LM-1685	Cyclooxygenase inhibitor
8540	-99.93	cp	BRD-K61217870	n-(3-acetamidophenyl)-3-chlorobenzamide	Glutamate receptor antagonist
8541	-99.93	cp	BRD-K59633790	VU-0420363-1	SARS coronavirus 3C-like protease inhibitor
8542	-99.93	cp	BRD-K98521173	desoxycortone	Mineralocorticoid receptor agonist
8510	-99.89	cp	BRD-K14643723	4-(2-Amino-ethyl)-benzenesulfonamide	carbonic anhydrase inhibitor
8511	-99.89	cp	BRD-K37846922	3,3'-diindolylmethane	CHK inhibitor
8512	-99.89	cp	BRD-K41260949	valproic-acid	HDAC inhibitor
8513	-99.89	cp	BRD-K06024458	n-arachidonyl-GABA	cannabinoid receptor agonist
8514	-99.89	cp	BRD-K63089472	farnesylthioacetic-acid	Inhibitor of methyl esterification of farnesylated proteins
8509	-99.88	cp	BRD-K40892394	AR-C133057XX	Nitric oxide synthase inhibitor
8497	-99.86	cp	BRD-K78637815	LY-320135	Cannabinoid receptor antagonist
8498	-99.86	cp	BRD-K23922020	arecaidine	Acetylcholine receptor agonist
8503	-99.86	cp	BRD-K80527266	triacsin-c	Adrenergic receptor antagonist
8484	-99.82	cp	BRD-K64785675	TG100-115	-666
8485	-99.82	cp	BRD-K40213712	SAL-1	Adenosine receptor antagonist
8486	-99.82	cp	BRD-K14329163	BAY-K8644	Calcium channel activator
8487	-99.82	cp	BRD-A51393488	noscapine	Bradykinin receptor antagonist
8463	-99.75	cp	BRD-K28428262	brivanib	FGFR inhibitor
8464	-99.75	cp	BRD-K57926513	tyrphostin-AG-1295	PDGFR receptor inhibitor
8465	-99.75	cp	BRD-K14550461	doxercalciferol	Vitamin D receptor agonist
8466	-99.75	cp	BRD-K97330509	SRC-kinase-inhibitor-II	SRC inhibitor
8467	-99.75	cp	BRD-K70976396	cefoxitin	Bacterial cell wall synthesis inhibitor
8459	-99.73	cp	BRD-K15402119	huperzine-a	Acetylcholinesterase inhibitor
8452	-99.72	cp	BRD-K91696562	orantinib	FGFR inhibitor
8453	-99.72	cp	BRD-K91900765	VX-745	p38 MAPK inhibitor
8454	-99.72	cp	BRD-K24656285	farnesol	FXR agonist
8455	-99.72	cp	BRD-M07438658	lapatinib	EGFR inhibitor
8458	-99.72	cp	BRD-A52326238	isogedunin	HSP inhibitor
8444	-99.68	cp	BRD-K50720187	flupirtine	Glutamate receptor antagonist
8445	-99.68	cp	BRD-K20986251	lithocholic-acid	FXR antagonist
8435	-99.65	cp	BRD-K86465814	HO-013	PPAR receptor agonist
8436	-99.65	cp	BRD-A19053259	pseudopelletierine	Anthelmintic
8437	-99.65	cp	BRD-K09859624	methantheline	Acetylcholine receptor antagonist
8421	-99.61	cp	BRD-K08273968	griseofulvin	Tubulin inhibitor
8422	-99.61	cp	BRD-K24994810	androstenol	GABA receptor modulator
8411	-99.58	cp	BRD-K05926469	lenalidomide	Antineoplastic
8412	-99.58	cp	BRD-K90382497	GW-843682X	PLK inhibitor
8413	-99.58	cp	BRD-K83063356	RS-102895	CCR antagonist
8418	-99.58	cp	BRD-K88742110	BRD-K88742110	HDAC inhibitor
8407	-99.56	cp	BRD-K04833372	GSK-1904529A	IGF-1 inhibitor
8403	-99.54	cp	BRD-K19360254	ergocornine	Dopamine receptor agonist
8405	-99.54	cp	BRD-A75552914	isoxicam	Cyclooxygenase inhibitor
8406	-99.54	cp	BRD-A32161980	carbetocin	Oxytocin receptor agonist
8394	-99.51	cp	BRD-K46212057	voriconazole	Cytochrome P450 inhibitor
8385	-99.47	cp	BRD-K93176058	AC-55649	Retinoid receptor agonist
8376	-99.44	cp	BRD-A31800922	procyclidine	Acetylcholine receptor antagonist
8377	-99.44	cp	BRD-A24228527	ofloxacin	Bacterial DNA gyrase inhibitor
8367	-99.4	cp	BRD-K15262564	mupirocin	Isoleucyl-tRNA synthetase inhibitor
8360	-99.37	cp	BRD-K39915878	loxapine	Dopamine receptor antagonist
8359	-99.36	cp	BRD-A39268308	epibatidine	Acetylcholine receptor agonist
8352	-99.32	cp	BRD-A22769835	homochlorcyclizine	Antihistamine
8351	-99.31	cp	BRD-K92049597	triamterene	Sodium channel blocker
8346	-99.3	cp	BRD-K55991774	BAS-09104376	HIV integrase inhibitor
8337	-99.26	cp	BRD-A49172652	lansoprazole	ATPase inhibitor
8338	-99.26	cp	BRD-K72264770	QW-BI-011	Histone lysine methyltransferase inhibitor
8339	-99.26	cp	BRD-A29426959	carbinoxamine	Histamine receptor antagonist
8342	-99.26	cp	BRD-A91555231	norepinephrine	Adrenergic receptor agonist
8332	-99.22	cp	BRD-K46068882	eugenitol	Bacterial quorum sensing inhibitor
8326	-99.19	cp	BRD-K90333595	phentolamine	Adrenergic receptor antagonist
8315	-99.12	cp	BRD-K28863208	PNU-282987	Cholinergic receptor agonist
8316	-99.12	cp	BRD-K32830106	guanfacine	Adrenergic receptor agonist
8311	-99.11	cp	BRD-A80383043	BRD-A80383043	Glutamate receptor agonist
8309	-99.08	cp	BRD-K26548821	quinpirole	Dopamine receptor agonist
8306	-99.05	cp	BRD-K85133207	HDAC1-selective	HDAC inhibitor
8307	-99.05	cp	BRD-K90885812	propantheline	Acetylcholine receptor antagonist
8303	-99.04	cp	BRD-K48168960	propylthiouracil	Thyroid peroxidase inhibitor
8293	-99.01	cp	BRD-A14985772	ascorbyl-palmitate	antioxidant
8294	-99.01	cp	BRD-K57011718	UK-356618	Metalloproteinase inhibitor
8295	-99.01	cp	BRD-K43797669	genistein	Tyrosine kinase inhibitor
8290	-98.98	cp	BRD-K11158509	tyrphostin-B44	EGFR inhibitor
8288	-98.95	cp	BRD-K52662033	lidocaine	Histamine receptor agonist
8287	-98.94	cp	BRD-A24514565	warfarin	Vitamin K antagonist
8279	-98.91	cp	BRD-A36267905	buphenine	Adrenergic receptor agonist
8273	-98.85	cp	BRD-A44008656	doxylamine	Histamine receptor antagonist
8274	-98.85	cp	BRD-A09472452	flecainide	Sodium channel blocker
8266	-98.84	cp	BRD-K39569857	avrainvillamide-analog-3	nucleophosmin inhibitor
8268	-98.84	cp	BRD-K32795028	1-benzylimidazole	Thromboxane synthase inhibitor
8269	-98.84	cp	BRD-K30990140	FR-122047	Cyclooxygenase inhibitor
8262	-98.82	cp	BRD-K63915849	AS-604850	PI3K inhibitor
8254	-98.77	cp	BRD-A29731977	17-hydroxyprogesterone-caproate	progesterone receptor agonist
8255	-98.77	cp	BRD-K84175871	pseudoephedrine	Adrenergic receptor agonist
8252	-98.75	cp	BRD-K46317332	proadifen	Nitric oxide synthase inhibitor
8248	-98.73	cp	BRD-K11905747	spectinomycin	Bacterial 30S ribosomal subunit inhibitor
8243	-98.7	cp	BRD-A01295252	trans-7-hydroxy-pipat	Dopamine receptor ligand
8246	-98.7	cp	BRD-K98426715	tubacin	HDAC inhibitor
8239	-98.69	cp	BRD-K61341215	vecuronium	Acetylcholine receptor antagonist
8237	-98.68	cp	BRD-K22096725	ALW-II-49-7	Ephrin inhibitor
8227	-98.63	cp	BRD-K01779529	fluoropyruvate	Pyruvate dehydrogenase kinase inhibitor
8218	-98.59	cp	BRD-K86434416	selegiline	Monoamine oxidase inhibitor
8219	-98.59	cp	BRD-K19416115	sitagliptin	Dipeptidyl peptidase inhibitor
8217	-98.58	cp	BRD-K54708045	nTZDpa	PPAR receptor agonist
8214	-98.56	cp	BRD-K06878038	deferiprone	Chelating agent
8210	-98.51	cp	BRD-A43974499	reboxetine	Adrenergic receptor antagonist
8206	-98.48	cp	BRD-K01624546	docosatrienoic-acid	LTB4 inhibitor
8204	-98.47	cp	BRD-M47937986	cefatrizine	Bacterial cell wall synthesis inhibitor
8201	-98.45	cp	BRD-K28120222	parthenolide	NFkB pathway inhibitor
8197	-98.41	cp	BRD-K57886322	fluocinonide	Glucocorticoid receptor agonist
8190	-98.38	cp	BRD-A83237092	fulvestrant	Estrogen receptor antagonist
8193	-98.38	cp	BRD-A47706533	L-BSO	Glutathione transferase inhibitor
8184	-98.35	cp	BRD-A22380646	pantoprazole	ATPase inhibitor
8187	-98.35	cp	BRD-K95237249	probenecid	Uricosuric blocker
8179	-98.31	cp	BRD-K13725475	rhodomyrtoxin	Cytotoxic agent
8178	-98.3	cp	BRD-A04327189	synephrine	Adrenergic receptor agonist
8175	-98.27	cp	BRD-K85242180	beta-CCP	Indoleamine 2,3-dioxygenase inhibitor
8176	-98.27	cp	BRD-K37456065	VU-0365114-2	M5 modulator
8171	-98.24	cp	BRD-K07996107	harpagoside	Acetylcholinesterase inhibitor
8173	-98.24	cp	BRD-K26979635	NS-3694	Glutamate receptor antagonist
8167	-98.2	cp	BRD-K46142322	RS-67333	Serotonin receptor partial agonist
8160	-98.14	cp	BRD-K52459643	prostaglandin-e1	Prostanoid receptor agonist
8155	-98.13	cp	BRD-K48722833	iloperidone	Dopamine receptor antagonist
8156	-98.13	cp	BRD-K32107296	temozolomide	DNA alkylating agent
8149	-98.1	cp	BRD-K64835161	BRD-K64835161	-666
8150	-98.1	cp	BRD-A73680854	PT-630	Dipeptidyl peptidase inhibitor
8147	-98.07	cp	BRD-A55815733	phylloquinone	Vitamin K
8143	-98.05	cp	BRD-A64092382	mexiletine	Sodium channel blocker
8141	-98.03	cp	BRD-K59184148	SB-216763	Glycogen synthase kinase inhibitor
8140	-98.02	cp	BRD-K08115555	tyrphostin-AG-1288	TNF production inhibitor
8138	-97.99	cp	BRD-A58955223	sulforaphane	Antineoplastic
8133	-97.95	cp	BRD-A92826379	lupanine	Sodium channel blocker
8132	-97.94	cp	BRD-K38055836	etamivan	Respiratory stimulant
8129	-97.93	cp	BRD-K43236057	piceid	ICAM1 inhibitor
8126	-97.92	cp	BRD-K13819402	desoxypeganine	Acetylcholinesterase inhibitor
8128	-97.92	cp	BRD-A08187463	racecadotril	Enkephalinase inhibitor
8123	-97.89	cp	BRD-A01787639	naftopidil	Adrenergic receptor antagonist
8118	-97.85	cp	BRD-A88774919	doxycycline	Bacterial 30S ribosomal subunit inhibitor
8108	-97.78	cp	BRD-K35687265	ON-01910	PLK inhibitor
8107	-97.74	cp	BRD-A43930669	L-368899	Oxytocin receptor antagonist
8098	-97.71	cp	BRD-A48809242	IB-MECA	Adenosine receptor agonist
8102	-97.71	cp	BRD-A23290232	westcort	Glucocorticoid receptor agonist
8097	-97.68	cp	BRD-A92670106	tocainide	Sodium channel blocker
8095	-97.67	cp	BRD-K83963101	MLN-8054	Aurora kinase inhibitor
8088	-97.64	cp	BRD-K72816382	cinalukast	Leukotriene receptor antagonist
8085	-97.63	cp	BRD-A77349281	RK-682	Tyrosine phosphatase inhibitor
8082	-97.6	cp	BRD-K40578143	GR-79236	Adenosine receptor agonist
8078	-97.56	cp	BRD-K93095519	SJ-172550	MDM inhibitor
8069	-97.53	cp	BRD-U44700465	HG-5-88-01	Protein kinase inhibitor
8070	-97.53	cp	BRD-A13650332	flucloxacillin	Bacterial cell wall synthesis inhibitor
8071	-97.53	cp	BRD-K74430258	1,2-dichlorobenzene	Hepatotoxicant
8072	-97.53	cp	BRD-A41250306	cyclopenthiazide	Thiazide diuretic
8073	-97.53	cp	BRD-A33084410	5'-guanidinonaltrindole	Opioid receptor antagonist
8056	-97.36	cp	BRD-K89708791	rifaximin	RNA synthesis inhibitor
8055	-97.35	cp	BRD-K84266862	BRL-50481	Phosphodiesterase inhibitor
8054	-97.32	cp	BRD-K29733039	deforolimus	MTOR inhibitor
8052	-97.3	cp	BRD-K76775527	nimesulide	Cyclooxygenase inhibitor
8050	-97.29	cp	BRD-K70241288	L-692585	Growth hormone releasing peptide ligand agonist
8051	-97.29	cp	BRD-A36471396	biperiden	Acetylcholine receptor antagonist
8048	-97.28	cp	BRD-A52172093	VU-0413807-2	Calcium channel blocker
8044	-97.22	cp	BRD-K19111024	clofibric-acid	PPAR receptor agonist
8040	-97.2	cp	BRD-K29582115	ziprasidone	Dopamine receptor antagonist
8035	-97.16	cp	BRD-K27351809	nomegestrol	Progesterone receptor agonist
8027	-97.1	cp	BRD-K84085265	CG-930	JNK inhibitor
8024	-97.08	cp	BRD-K25906698	immepip	Histamine receptor agonist
8019	-97.06	cp	BRD-K33396764	alpha-linolenic-acid	Omega 3 fatty acid stimulant
8020	-97.06	cp	BRD-K14693417	cinchonine	P-glycoprotein inhibitor
8017	-97	cp	BRD-K08703257	3-amino-benzamide	PARP inhibitor
8010	-96.97	cp	BRD-A52650764	ingenol	PKC activator
8011	-96.97	cp	BRD-A32836748	leu-enkephalin	Opioid receptor agonist
8006	-96.9	cp	BRD-A62890442	3-methyl-GABA	GABA aminotransferase activator
8007	-96.9	cp	BRD-K55034111	pefloxacin	Bacterial DNA gyrase inhibitor
8008	-96.9	cp	BRD-K84987553	MDM2-inhibitor	MDM inhibitor
8005	-96.89	cp	BRD-K91145395	prostratin	PKC activator
8003	-96.85	cp	BRD-A56359832	zileuton	Leukotriene inhibitor
8000	-96.81	cp	BRD-K65786282	CGP-7930	GABA receptor modulator
7996	-96.78	cp	BRD-A44551378	LFM-A12	EGFR inhibitor
7997	-96.78	cp	BRD-A35623999	CGP-37157	L-type calcium channel blocker
7995	-96.77	cp	BRD-A57457122	VU-0400071-3	Glutamate receptor modulator
7992	-96.74	cp	BRD-K14965640	ibuprofen	Cyclooxygenase inhibitor
7984	-96.66	cp	BRD-K56301217	ABT-737	BCL inhibitor
7979	-96.58	cp	BRD-A15435692	BMY-14802	Sigma receptor antagonist
7978	-96.56	cp	BRD-K52512893	SC-19220	Prostanoid receptor antagonist
7977	-96.55	cp	BRD-K93433262	alfacalcidol	Vitamin D receptor agonist
7966	-96.5	cp	BRD-A61858259	CAY-10415	Insulin sensitizer
7963	-96.45	cp	BRD-K83322645	L-693403	Sigma receptor agonist
7957	-96.39	cp	BRD-K74514084	pazopanib	KIT inhibitor
7958	-96.39	cp	BRD-K43880410	pregnenolone	glutamate receptor modulator
7953	-96.36	cp	BRD-A56675431	altizide	Thiazide diuretic
7948	-96.32	cp	BRD-A62035778	scopolamine	Acetylcholine receptor antagonist
7946	-96.3	cp	BRD-K36324071	NF-449	Purinergic receptor antagonist
7939	-96.21	cp	BRD-K46018455	bezafibrate	PPAR receptor agonist
7938	-96.19	cp	BRD-K67080878	milrinone	Phosphodiesterase inhibitor
7937	-96.16	cp	BRD-A25234499	aminoglutethimide	Glucocorticoid receptor antagonist
7936	-96.15	cp	BRD-K28667793	pyrazinamide	Fatty acid synthase inhibitor
7934	-96.13	cp	BRD-K80725821	RS-16566	Serotonin receptor antagonist
7931	-96.1	cp	BRD-K81376179	TCS-359	FLT3 inhibitor
7930	-96.09	cp	BRD-K02637541	celecoxib	Cyclooxygenase inhibitor
7923	-96.05	cp	BRD-A91699651	chloroquine	Antimalarial
7917	-95.95	cp	BRD-K85503079	perospirone	Dopamine receptor antagonist
7913	-95.91	cp	BRD-K43164539	cholic-acid	Bile acid
7914	-95.91	cp	BRD-K92446736	zatebradine	HCN channel blocker
7910	-95.88	cp	BRD-A74771556	nikkomycin	Chitin inhibitor
7908	-95.87	cp	BRD-K34170797	fexaramine	FXR agonist
7904	-95.81	cp	BRD-K37080523	isoreserpine	Vesicular monoamine transporter inhibitor
7897	-95.74	cp	BRD-K22631935	neurodazine	Neurogenesis of non-pluripotent C2C12 myoblast inducer
7896	-95.72	cp	BRD-A67799922	phenoxybenzamine	Adrenergic receptor antagonist
7890	-95.63	cp	BRD-K84639753	safinamide	Dopamine uptake inhibitor
7891	-95.63	cp	BRD-K63265447	docetaxel	Tubulin inhibitor
7887	-95.6	cp	BRD-K68332390	ponalrestat	Aldose reductase inhibitor
7882	-95.49	cp	BRD-A33711280	metixene	Acetylcholine receptor antagonist
7881	-95.48	cp	BRD-K17823458	danoprevir	HCV inhibitor
7858	-95.21	cp	BRD-A92439610	triamcinolone	Glucocorticoid receptor agonist
7856	-95.18	cp	BRD-K92428232	GSK-461364	PLK inhibitor
7852	-95.14	cp	BRD-K20152659	gamma-homolinolenic-acid	Cholesterol inhibitor
7845	-95.06	cp	BRD-K98769987	flumazenil	Benzodiazepine receptor antagonist
7838	-94.95	cp	BRD-A55393291	testosterone	Androgen receptor agonist
7828	-94.82	cp	BRD-A20126139	medrysone	Glucocorticoid receptor agonist
7830	-94.82	cp	BRD-A10523515	GSK-429286A	Rho associated kinase inhibitor
7820	-94.74	cp	BRD-A89175223	bisoprolol	Adrenergic receptor antagonist
7819	-94.68	cp	BRD-K15933101	ropinirole	Dopamine receptor agonist
7816	-94.65	cp	BRD-K54529596	captopril	ACE inhibitor
7814	-94.61	cp	BRD-K55420858	mirin	MRE11A exonuclease inhibitor
7810	-94.54	cp	BRD-K63151507	MNITMT	Lymphocyte inhibitor
7809	-94.51	cp	BRD-K30189597	SYK-inhibitor	SYK inhibitor
7807	-94.47	cp	BRD-K04923131	GSK-3-inhibitor-IX	Glycogen synthase kinase inhibitor
7803	-94.44	cp	BRD-K36395411	SB-206553	Serotonin receptor antagonist
7804	-94.44	cp	BRD-A02180903	betamethasone	Glucocorticoid receptor agonist
7801	-94.39	cp	BRD-K49519092	immethridine	Histamine receptor agonist
7798	-94.38	cp	BRD-A80775386	hyperforin	Cyclooxygenase inhibitor
7796	-94.36	cp	BRD-K59773493	benzohydroxamic-acid	Antifungal
7795	-94.35	cp	BRD-K00627859	tubastatin-a	HDAC inhibitor
7791	-94.33	cp	BRD-K84141129	VU-0400193-3	Glutamate receptor modulator
7790	-94.3	cp	BRD-K44849676	capsazepine	TRPV agonist
7789	-94.29	cp	BRD-A64228451	terreic-acid	BTK inhibitor
7788	-94.28	cp	BRD-K70511574	sunitinib	PLK inhibitor
7786	-94.24	cp	BRD-K12516989	zaprinast	Phosphodiesterase inhibitor
7784	-94.21	cp	BRD-A50157456	terbutaline	Adrenergic receptor agonist
7775	-94.09	cp	BRD-K39746403	erythromycin	NFkB pathway inhibitor
7769	-94.04	cp	BRD-K47659338	EMD-386088	Serotonin receptor agonist
7770	-94.04	cp	BRD-A26384407	chlortalidone	Carbonic anhydrase inhibitor
7758	-93.9	cp	BRD-K91315211	betahistine	Histamine receptor agonist
7760	-93.9	cp	BRD-K63630713	etacrynic-acid	Sodium/potassium/chloride transporter inhibitor
7755	-93.87	cp	BRD-K37130656	rivaroxaban	Coagulation inhibitor
7748	-93.77	cp	BRD-K19554809	MK-212	Serotonin receptor agonist
7741	-93.73	cp	BRD-K26373640	IKK-2-inhibitor	IKK inhibitor
7737	-93.71	cp	BRD-K96670504	lonidamine	Glucokinase inhibitor
7729	-93.57	cp	BRD-K07117950	imperatorin	CDK inhibitor
7727	-93.55	cp	BRD-A97479839	piperidolate	Acetylcholine receptor antagonist
7725	-93.48	cp	BRD-A39522003	OMDM-2	FAAH inhibitor
7722	-93.47	cp	BRD-K33204703	AG-370	PDGFR receptor inhibitor
7723	-93.47	cp	BRD-A39390670	rabeprazole	ATPase inhibitor
7721	-93.45	cp	BRD-K22009844	phenprobamate	Muscle relaxant
7720	-93.44	cp	BRD-A17448384	beclometasone	Glucocorticoid receptor agonist
7715	-93.41	cp	BRD-K47943470	tyrphostin-51	EGFR inhibitor
7710	-93.37	cp	BRD-K40887525	ritanserin	Serotonin receptor antagonist
7711	-93.37	cp	BRD-K97764662	PD-173074	FGFR inhibitor
7708	-93.35	cp	BRD-A17819071	gedunin	HSP inhibitor
7705	-93.34	cp	BRD-K37516142	idebenone	Calcium channel modulator
7701	-93.3	cp	BRD-K46435977	valaciclovir	DNA polymerase inhibitor
7699	-93.27	cp	BRD-K77641333	naphazoline	Adrenergic receptor agonist
7697	-93.25	cp	BRD-K18895904	olanzapine	Dopamine receptor antagonist
7698	-93.25	cp	BRD-K04170657	psoromic-acid	Ras GTPase inhibitor
7696	-93.2	cp	BRD-K94649603	taxifolin	Opioid receptor antagonist
7692	-93.08	cp	BRD-A23359898	sibutramine	Serotonin reuptake inhibitor
7691	-93.03	cp	BRD-K43245338	MDL-28170	Calpain inhibitor
7689	-92.99	cp	BRD-K01638814	rilmenidine	Adrenergic receptor agonist
7688	-92.96	cp	BRD-K35128472	2-aminopurine	Serine/threonine kinase inhibitor
7686	-92.92	cp	BRD-K99451608	lopinavir	HIV protease inhibitor
7679	-92.78	cp	BRD-A33833419	TER-14687	Inhibitor of translocation of PKCq in T cells
7678	-92.77	cp	BRD-K05977823	tenovins	SIRT inhibitor
7677	-92.76	cp	BRD-K56450366	NSC-94258	Antineoplastic
7671	-92.64	cp	BRD-K08924299	palonosetron	Serotonin receptor antagonist
7667	-92.6	cp	BRD-K02275692	cefotiam	Bacterial cell wall synthesis inhibitor
7668	-92.6	cp	BRD-K05673000	dicloxacillin	Bacterial cell wall synthesis inhibitor
7659	-92.46	cp	BRD-K94325918	kinetin-riboside	Apoptosis stimulant
7652	-92.35	cp	BRD-A93000692	ciglitazone	PPAR receptor agonist
7649	-92.31	cp	BRD-K21733600	rofecoxib	Cyclooxygenase inhibitor
7647	-92.3	cp	BRD-U44618005	WH-4023	SRC inhibitor
7644	-92.23	cp	BRD-K13927029	retinol	Retinoid receptor ligand
7643	-92.21	cp	BRD-K00317371	RITA	MDM inhibitor
7641	-92.18	cp	BRD-K56558538	ambroxol	Sodium channel blocker
7639	-92.13	cp	BRD-K52075715	oxibendazole	Tubulin inhibitor
7636	-92.08	cp	BRD-K91601245	mercaptopurine	Immunosuppressant
7631	-92	cp	BRD-K51318897	fenbendazole	Tubulin inhibitor
7629	-91.96	cp	BRD-K96862998	pirfenidone	TGF beta receptor inhibitor
7625	-91.86	cp	BRD-K17349619	HLI-373	MDM inhibitor
7624	-91.83	cp	BRD-K64935403	ebelactone-b	Lipase inhibitor
7611	-91.59	cp	BRD-A59808129	guggulsterone	Cholesterol inhibitor
7609	-91.51	cp	BRD-K68246049	TTNPB	Retinoid receptor agonist
7606	-91.49	cp	BRD-A67862938	naftidrofuryl	Adrenergic receptor antagonist
7605	-91.46	cp	BRD-K95402279	geranylgeraniol	Farnesyltransferase inhibitor
7602	-91.44	cp	BRD-K27871032	lysergol	Ergoline alkaloid
7594	-91.23	cp	BRD-K28761384	zuclopenthixol	Dopamine receptor antagonist
7592	-91.22	cp	BRD-A32949107	MRS-1845	Calcium channel blocker
7587	-91.16	cp	BRD-K60770992	pergolide	Dopamine receptor agonist
7582	-91.08	cp	BRD-K00675675	CL-82198	Metalloproteinase inhibitor
7579	-91.04	cp	BRD-K52394958	GR-159897	Tachykinin antagonist
7581	-91.04	cp	BRD-K97810537	beclometasone	Glucocorticoid receptor agonist
7575	-90.88	cp	BRD-A74667430	etodolac	Cyclooxygenase inhibitor
7570	-90.75	cp	BRD-A65440446	cimaterol	Adrenergic receptor agonist
7569	-90.74	cp	BRD-K13356952	methazolamide	Carbonic anhydrase inhibitor
7568	-90.72	cp	BRD-K62609077	scoulerine	Adrenergic receptor antagonist
7565	-90.71	cp	BRD-A69636825	diltiazem	Calcium channel blocker
7567	-90.71	cp	BRD-K06080977	eicosatetraynoic-acid	Cyclooxygenase inhibitor
7561	-90.65	cp	BRD-K73109821	diazoxide	Potassium channel activator
7558	-90.57	cp	BRD-K74913225	brinzolamide	Carbonic anhydrase inhibitor
7554	-90.54	cp	BRD-K61192372	capecitabine	DNA synthesis inhibitor
7556	-90.54	cp	BRD-K50938287	sumatriptan	Serotonin receptor agonist
7544	-90.33	cp	BRD-K82109576	vincristine	Tubulin inhibitor
7543	-90.3	cp	BRD-K57033106	tripelennamine	Histamine receptor antagonist
7538	-90.21	cp	BRD-K87932577	CDK1-5-inhibitor	CDK inhibitor
7533	-90.13	cp	BRD-K93258693	GW-9662	PPAR receptor antagonist
7532	-90.12	cp	BRD-K18816859	L-694247	Serotonin receptor agonist
7531	-90.11	cp	BRD-A36707673	hydroxycholesterol	LXR agonist
7530	-90.09	cp	BRD-K69763916	LY-341495	Glutamate receptor antagonist
7529	-90.08	cp	BRD-K77925998	quipazine	Serotonin receptor agonist
7524	-89.96	cp	BRD-A62057054	MDL-11939	Serotonin receptor antagonist
7521	-89.84	cp	BRD-A92537424	danazol	Estrogen receptor antagonist
7516	-89.79	cp	BRD-K17294426	clebopride	Dopamine receptor antagonist
7513	-89.75	cp	BRD-K83636919	entacapone	Catechol O methyltransferase inhibitor
7514	-89.75	cp	BRD-K59256312	gabexate	Serine protease inhibitor
7509	-89.62	cp	BRD-K53523901	arctigenin	MEK inhibitor
7505	-89.6	cp	BRD-K16336526	capsaicin	TRPV agonist
7499	-89.49	cp	BRD-K34508425	KUC103898N	-666
7496	-89.46	cp	BRD-K19525698	ozagrel	Thromboxane synthase inhibitor
7495	-89.45	cp	BRD-A41145729	methoprene-acid	Retinoid receptor agonist
7494	-89.43	cp	BRD-K92726801	hydrastinine	Haemostatic agent
7490	-89.39	cp	BRD-K81783531	VX-222	HCV inhibitor
7486	-89.34	cp	BRD-K97354755	SU-6656	SRC inhibitor
7478	-89.24	cp	BRD-K89152108	liothyronine	Thyroid hormone stimulant
7476	-89.2	cp	BRD-K65146499	nabumetone	Cyclooxygenase inhibitor
7473	-89.16	cp	BRD-M00539986	formoterol	Adrenergic receptor agonist
7472	-89.15	cp	BRD-A84493640	atovaquone	Mitochondrial electron transport inhibitor
7470	-89.09	cp	BRD-K20287671	SU-4312	PDGFR receptor inhibitor
7468	-89.03	cp	BRD-K32696739	noreleagnine	Monoamine oxidase inhibitor
7463	-88.83	cp	BRD-K91370081	anisomycin	DNA synthesis inhibitor
7451	-88.7	cp	BRD-A23637604	oxymetholone	Androgen receptor agonist
7452	-88.7	cp	BRD-K67847053	guanabenz	Adrenergic receptor agonist
7443	-88.48	cp	BRD-K88741031	methyl-2,5-dihydroxycinnamate	EGFR inhibitor
7440	-88.45	cp	BRD-K05395900	nicotine	Acetylcholine receptor agonist
7430	-88.24	cp	BRD-K66766661	17-beta-estradiol	Estrogen receptor agonist
7428	-88.17	cp	BRD-A29644307	nomifensine	Dopamine uptake inhibitor
7421	-88.07	cp	BRD-K15588452	R-96544	Serotonin receptor antagonist
7420	-88.06	cp	BRD-A65013509	oxybutynin	Acetylcholine receptor antagonist
7416	-87.96	cp	BRD-K67261995	adipiodone	Contrast agent
7404	-87.7	cp	BRD-K59851896	calycanthine	GABA release inhibitor
7403	-87.65	cp	BRD-K91623615	ABT-751	Tubulin inhibitor
7402	-87.64	cp	BRD-K98763141	niflumic-acid	Cyclooxygenase inhibitor
7399	-87.62	cp	BRD-K04146668	GW-441756	Growth factor receptor inhibitor
7396	-87.59	cp	BRD-K86727142	embelin	HCV inhibitor
7394	-87.49	cp	BRD-K29673530	hypericin	Tyrosine kinase inhibitor
7387	-87.3	cp	BRD-A80793822	pemoline	Dopamine receptor agonist
7385	-87.22	cp	BRD-K93461745	buspirone	Serotonin receptor agonist
7380	-87.16	cp	BRD-A94793051	gestrinone	Progesterone receptor antagonist
7378	-87.12	cp	BRD-K26241953	piceatannol	SYK inhibitor
7377	-87.1	cp	BRD-K95739795	tetrabenazine	Vesicular monoamine transporter inhibitor
7370	-86.9	cp	BRD-K92984783	melperone	Serotonin receptor antagonist
7368	-86.84	cp	BRD-A53131506	epitestosterone	Inactive testosterone analog
7367	-86.83	cp	BRD-A67438293	treprostinil	Prostacyclin analog
7363	-86.75	cp	BRD-K31627533	rimexolone	Glucocorticoid receptor agonist
7364	-86.75	cp	BRD-A09062839	amylocaine	Local anesthetic
7362	-86.73	cp	BRD-K33483813	actarit	Interleukin receptor agonist
7357	-86.65	cp	BRD-K65285700	BRD-K65285700	Cannabinoid receptor agonist
7347	-86.4	cp	BRD-K43330982	JTE-013	Lysophospholipid receptor antagonist
7336	-86.17	cp	BRD-K79437791	acetyl-farnesyl-cysteine	Inhibitor of methylation of endogenous isoprenylated proteins
7335	-86.12	cp	BRD-K66876909	linezolid	Bacterial 50S ribosomal subunit inhibitor
7332	-86.04	cp	BRD-K70487031	flupentixol	Dopamine receptor antagonist
7330	-86.02	cp	BRD-K62206109	VUF-5681	Histamine receptor antagonist
7329	-86	cp	BRD-K10995081	perphenazine	Dopamine receptor antagonist
7328	-85.97	cp	BRD-K79930101	GW-583340	EGFR inhibitor
7326	-85.96	cp	BRD-A80017228	bendroflumethiazide	Sodium/potassium/chloride transporter inhibitor
7318	-85.82	cp	BRD-K41160163	fenobam	Glutamate receptor antagonist
7315	-85.78	cp	BRD-A25687296	emetine	Protein synthesis inhibitor
7313	-85.73	cp	BRD-A34751532	homosalate	HSP inducer
7311	-85.72	cp	BRD-K15600710	obatoclax	BCL inhibitor
7306	-85.54	cp	BRD-K68507560	dicycloverine	Acetylcholine receptor antagonist
7300	-85.43	cp	BRD-K23875128	RHO-kinase-inhibitor-III[rockout]	Rho associated kinase inhibitor
7293	-85.18	cp	BRD-K92731339	perindopril	ACE inhibitor
7289	-85.02	cp	BRD-K50859149	sulfafurazole	Bacterial antifolate
7284	-84.87	cp	BRD-K77695569	tiabendazole	Angiogenesis inhibitor
7282	-84.85	cp	BRD-A13807286	HA-14-1	BCL inhibitor
7283	-84.85	cp	BRD-K02607075	tubocurarine	Acetylcholine receptor antagonist
7280	-84.74	cp	BRD-K84566043	fenpiverinium	Acetylcholine receptor antagonist
7279	-84.73	cp	BRD-A71009679	KUC103420N	-666
7275	-84.62	cp	BRD-U73238814	QL-XI-92	DDR1 inhibitor
7265	-84.46	cp	BRD-K19533706	tranilast	Angiogenesis inhibitor
7257	-84.28	cp	BRD-K80451230	zamifenacin	Acetylcholine receptor antagonist
7256	-84.25	cp	BRD-K23623876	decafluorobutane	Contrast agent
7253	-84.19	cp	BRD-A97104540	fenoterol	Adrenergic receptor agonist
7250	-84.14	cp	BRD-A00267231	hemado	Adenosine receptor agonist
7245	-84.06	cp	BRD-K63828191	raloxifene	Estrogen receptor antagonist
7241	-83.95	cp	BRD-K48427617	U-0124	MEK inhibitor
7236	-83.83	cp	BRD-K96354014	nifedipine	Calcium channel blocker
7231	-83.73	cp	BRD-K31699485	DMEOB	glutamate receptor modulator
7221	-83.54	cp	BRD-A52282606	lacidipine	Calcium channel blocker
7218	-83.53	cp	BRD-K61314889	IWR-1-ENDO	PARP inhibitor
7219	-83.53	cp	BRD-K82731415	olomoucine	CDK inhibitor
7220	-83.53	cp	BRD-K93034159	cladribine	Adenosine deaminase inhibitor
7212	-83.39	cp	BRD-K82983861	GW-0742	PPAR receptor agonist
7210	-83.35	cp	BRD-K89348303	ramipril	ACE inhibitor
7209	-83.33	cp	BRD-K79131256	albendazole	Anthelmintic
7204	-83.23	cp	BRD-K63923597	barasertib	Aurora kinase inhibitor
7200	-83.1	cp	BRD-K54790157	trioxsalen	DNA synthesis inhibitor
7188	-82.82	cp	BRD-K34014345	naproxol	Anti-inflammatory
7187	-82.81	cp	BRD-K48692744	NU-1025	PARP inhibitor
7184	-82.76	cp	BRD-K27141178	SB-203186	Serotonin receptor antagonist
7179	-82.64	cp	BRD-K40227168	vinburnine	Adrenergic receptor antagonist
7180	-82.64	cp	BRD-K93880783	stavudine	DNA directed DNA polymerase inhibitor
7176	-82.57	cp	BRD-K33551950	radicicol	HSP inhibitor
7175	-82.55	cp	BRD-K85603128	resorcinol	Phosphodiesterase inhibitor
7172	-82.49	cp	BRD-A03359064	ICI-89406	Adrenergic receptor antagonist
7170	-82.46	cp	BRD-A83855350	naltrexone	Opioid receptor antagonist
7168	-82.44	cp	BRD-A38898897	GW-311616	Leukocyte elastase inhibitor
7169	-82.44	cp	BRD-A73581086	ergometrine	Adrenergic receptor agonist
7165	-82.4	cp	BRD-K53123955	niridazole	Phosphofructokinase inhibitor
7163	-82.34	cp	BRD-K37720887	SB-525334	TGF beta receptor inhibitor
7162	-82.33	cp	BRD-A30815329	felodipine	Calcium channel blocker
7161	-82.32	cp	BRD-K03557653	sappanone-a	Tyrosinase inhibitor
7156	-82.13	cp	BRD-K02265150	amoxapine	Norepinephrine reuptake inhibitor
7153	-82.05	cp	BRD-K46441700	GR-55562	Serotonin receptor antagonist
7151	-82	cp	BRD-K08556791	ethoprop	Acetylcholinesterase inhibitor
7150	-81.98	cp	BRD-A17428743	BW-723C86	Serotonin receptor agonist
7146	-81.92	cp	BRD-K05906022	limonin	HIV protease inhibitor
7139	-81.76	cp	BRD-K75295174	alisertib	Aurora kinase inhibitor
7138	-81.74	cp	BRD-K57930253	nitrazepam	Benzodiazepine receptor agonist
7137	-81.71	cp	BRD-K68095457	palmitoylethanolamide	Cannabinoid receptor agonist
7136	-81.69	cp	BRD-A54236247	racephedrine	Adrenergic receptor agonist
7131	-81.55	cp	BRD-K08109516	L-701324	Glutamate receptor antagonist
7126	-81.42	cp	BRD-A16311756	profenamine	Butyrylcholinesterase inhibitor
7125	-81.41	cp	BRD-A97701745	pindolol	Adrenergic receptor antagonist
7119	-81.31	cp	BRD-K80738081	resveratrol	Cytochrome P450 inhibitor
7115	-81.04	cp	BRD-K38323065	phenacetin	Cyclooxygenase inhibitor
7100	-80.59	cp	BRD-A29260609	acebutolol	Adrenergic receptor antagonist
7098	-80.58	cp	BRD-K82143716	flucytosine	Antifungal
7097	-80.56	cp	BRD-K87510569	RS-504393	CC chemokine receptor antagonist
7096	-80.55	cp	BRD-A42759514	ornidazole	Antiprotozoal
7092	-80.47	cp	BRD-K71731651	PNU-120596	Acetylcholine receptor agonist
7088	-80.42	cp	BRD-A24543851	nornicotine	Acetylcholine receptor agonist
7078	-80.22	cp	BRD-K79404599	enzastaurin	PKC inhibitor
7062	-79.65	cp	BRD-A09467419	mebeverine	Acetylcholine receptor antagonist
7060	-79.62	cp	BRD-A35338386	NECA	Adenosine receptor agonist
7061	-79.62	cp	BRD-A42346008	metanephrine	Epinephrine metabolite
7056	-79.42	cp	BRD-A31204924	mitotane	Antineoplastic
7052	-79.21	cp	BRD-K09436313	prostaglandin	Prostanoid receptor antagonist
7045	-79.04	cp	BRD-K36965586	m-chlorophenylbiguanide	Serotonin receptor agonist
7033	-78.69	cp	BRD-K73824630	skatole	Thrombin inhibitor
7034	-78.69	cp	BRD-K09635134	l-erythro-MAPP	negative control for D-erythro-MAPP
7029	-78.55	cp	BRD-A77299732	salubrinal	Eukaryotic translation initiation factor inhibitor
7028	-78.54	cp	BRD-A20239487	atenolol	Adrenergic receptor antagonist
7025	-78.5	cp	BRD-K80431395	triciribine	AKT inhibitor
7024	-78.44	cp	BRD-K60476892	YC-1	Guanylyl cyclase activator
7021	-78.37	cp	BRD-A60197193	amisulpride	Dopamine receptor antagonist
7019	-78.35	cp	BRD-A87606379	nadolol	Adrenergic receptor antagonist
7017	-78.32	cp	BRD-K54316499	tolterodine	Acetylcholine receptor antagonist
7015	-78.27	cp	BRD-K82357231	desloratadine	Histamine receptor antagonist
7010	-78.19	cp	BRD-A53952395	prilocaine	Local anesthetic
7007	-78.11	cp	BRD-A68930007	ouabain	ATPase inhibitor
7004	-78.07	cp	BRD-K09907482	PRL-3-inhibitor-I	Tyrosine phosphatase inhibitor
7000	-77.97	cp	BRD-A56245458	reichstein	Androgen receptor antagonist
6988	-77.77	cp	BRD-K02113016	olaparib	PARP inhibitor
6989	-77.77	cp	BRD-A84174393	meloxicam	Cyclooxygenase inhibitor
6979	-77.48	cp	BRD-K31611373	fluprostenol	Prostanoid receptor agonist
6980	-77.48	cp	BRD-A68631409	evodiamine	ATPase inhibitor
6977	-77.41	cp	BRD-K59037100	oxybenzone	Lipase inhibitor
6968	-77.21	cp	BRD-K85383046	IAA-94	Chloride channel blocker
6966	-77.13	cp	BRD-K54210043	NS-1619	Calcium channel activator
6963	-77.05	cp	BRD-A19195498	trimipramine	Norepinephrine reuptake inhibitor
6961	-76.95	cp	BRD-K28183345	proguanil	Dihydrofolate reductase inhibitor
6958	-76.93	cp	BRD-K44084986	Y-27632	Rho associated kinase inhibitor
6931	-76.07	cp	BRD-K54314721	zolmitriptan	Serotonin receptor agonist
6929	-76.04	cp	BRD-K54472332	elvitegravir	HIV integrase inhibitor
6927	-75.96	cp	BRD-K46384212	o-3M3FBS	phospholipase activator
6925	-75.95	cp	BRD-K64402243	ivachtin	Caspase inhibitor
6922	-75.85	cp	BRD-K50311478	tosyl-phenylalanyl-chloromethyl-ketone	Chymotrypsin inhibitor
6914	-75.65	cp	BRD-A26334849	propafenone	Antiarrhythmic
6911	-75.56	cp	BRD-K12994359	valdecoxib	Cyclooxygenase inhibitor
6907	-75.38	cp	BRD-A41692738	TGX-221	PI3K inhibitor
6903	-75.25	cp	BRD-K56334280	amonafide	Topoisomerase inhibitor
6902	-75.18	cp	BRD-A85587465	bemesetron	Serotonin receptor antagonist
6901	-75.16	cp	BRD-K92778217	mefenamic-acid	Cyclooxygenase inhibitor
6899	-75.09	cp	BRD-K41051431	mecillinam	Bacterial cell wall synthesis inhibitor
6891	-74.96	cp	BRD-A59215453	lobelanidine	Acetylcholine receptor antagonist
6886	-74.9	cp	BRD-K47328134	lysylphenylalanyl-tyrosine	Heparin activation inhibitor
6885	-74.89	cp	BRD-K76810206	nicergoline	Adrenergic receptor antagonist
6884	-74.82	cp	BRD-K73589401	corticosterone	mineralocorticoid receptor agonist
6880	-74.68	cp	BRD-K29359156	ebselen	H+/K+-ATPase inhibitor
6875	-74.48	cp	BRD-K80778372	RO-19-4605	GABA benzodiazepine site receptor inverse agonist
6874	-74.45	cp	BRD-K92301463	16,16-dimethylprostaglandin-e2	Prostanoid receptor agonist
6862	-74.22	cp	BRD-K21971034	OM-137	Aurora kinase inhibitor
6859	-74.13	cp	BRD-K20313525	rosmarinic-acid	GABA transaminase inhibitor
6856	-74.05	cp	BRD-A34706053	CGP-12177	Adrenergic receptor agonist
6844	-73.6	cp	BRD-K02581333	protein-tyrosine-phosphatase-inhibitor-IV	Tyrosine phosphatase inhibitor
6841	-73.56	cp	BRD-K82255054	propofol	GABA receptor agonist
6836	-73.48	cp	BRD-K04196797	oxcarbazepine	Sodium channel blocker
6834	-73.46	cp	BRD-A71657825	2-(biphenyl-4-ylsulfonamido)pentanedioic-acid	Matrix metalloprotease inhibitor
6828	-73.33	cp	BRD-K87158025	benzamil	Sodium channel blocker
6826	-73.32	cp	BRD-A25775766	securinine	GABA receptor antagonist
6823	-73.3	cp	BRD-K43887077	dopamine	Dopamine receptor agonist
6819	-73.15	cp	BRD-K67174588	toremifene	Estrogen receptor antagonist
6807	-72.86	cp	BRD-K69556541	ryanodine	Calcium channel blocker
6806	-72.83	cp	BRD-K88611939	aniracetam	Glutamate receptor agonist
6795	-72.55	cp	BRD-K62374253	rufloxacin	Bacterial DNA gyrase inhibitor
6794	-72.52	cp	BRD-K05396879	15-delta-prostaglandin-j2	PPAR receptor agonist
6784	-72.31	cp	BRD-K18574842	nafcillin	Bacterial cell wall synthesis inhibitor
6781	-72.16	cp	BRD-K29113274	ketoconazole	Sterol demethylase inhibitor
6779	-72.15	cp	BRD-K70301876	escitalopram	Selective serotonin reuptake inhibitor (SSRI)
6777	-72.1	cp	BRD-K30197592	5-methoxytryptamine	Serotonin receptor agonist
6776	-72.08	cp	BRD-K82941592	rosuvastatin	HMGCR inhibitor
6774	-71.87	cp	BRD-A55484088	BNTX	Opioid receptor antagonist
6771	-71.76	cp	BRD-A38913120	BH3I-1	BCL inhibitor
6767	-71.62	cp	BRD-K62363391	dapsone	Bacterial antifolate
6764	-71.55	cp	BRD-K59650319	YM-298198	Glutamate receptor antagonist
6758	-71.42	cp	BRD-K12244279	MEK1-2-inhibitor	MEK inhibitor
6755	-71.31	cp	BRD-K67013324	luzindole	Melatonin receptor antagonist
6754	-71.2	cp	BRD-K16554956	PTB1	AMPK activator
6750	-71.1	cp	BRD-K39733634	L-161982	Prostanoid receptor antagonist
6748	-71.07	cp	BRD-A41995253	brucine	Glycine receptor antagonist
6744	-70.97	cp	BRD-K09668667	benzo(a)pyrene	Carcinogen
6735	-70.66	cp	BRD-K96144918	mead-acid	KPL-1 tumor suppressor
6734	-70.59	cp	BRD-K74141488	naftifine	Fungal squalene epoxidase inhibitor
6729	-70.48	cp	BRD-K74765201	tomelukast	Leukotriene receptor antagonist
6728	-70.46	cp	BRD-K23913458	coumarin	Vitamin K antagonist
6724	-70.3	cp	BRD-K48923948	BMS-641988	Androgen receptor antagonist
6719	-70.11	cp	BRD-A25143711	hydrocortisone	Glucocorticoid receptor agonist
6715	-69.91	cp	BRD-A65280694	molindone	Dopamine receptor antagonist
6709	-69.55	cp	BRD-A48430263	pioglitazone	Insulin sensitizer
6702	-69.22	cp	BRD-A50684349	fenoldopam	Dopamine receptor agonist
6698	-69.09	cp	BRD-K77390737	xanthohumol	ATPase inhibitor
6691	-68.86	cp	BRD-K55677650	CO-101244	Ionotropic glutamate receptor antagonist
6690	-68.84	cp	BRD-A54029483	IRL-2500	Endothelin receptor antagonist
6688	-68.76	cp	BRD-K56596464	QX-314	Sodium channel blocker
6687	-68.7	cp	BRD-K59753975	vindesine	Tubulin inhibitor
6681	-68.57	cp	BRD-A18043272	phensuximide	Succinimide antiepileptic
6679	-68.5	cp	BRD-K32311154	nifekalant	Potassium channel blocker
6677	-68.44	cp	BRD-A67605442	tetrahydrobiopterin	Nitric oxide stimulant
6675	-68.42	cp	BRD-K85013741	auraptene	Nitric oxide production inhibitor
6673	-68.27	cp	BRD-K41143549	BRD-K41143549	Glutamate receptor antagonist
6671	-68.22	cp	BRD-A46186775	hydrocortisone	Glucocorticoid receptor agonist
6668	-68.16	cp	BRD-A17065207	brefeldin-a	Protein synthesis inhibitor
6666	-68.14	cp	BRD-K10065684	dantron	Laxative
6667	-68.14	cp	BRD-A51829654	BRL-15572	Serotonin receptor antagonist
6665	-67.96	cp	BRD-K61097567	SB-218795	Tachykinin antagonist
6663	-67.91	cp	BRD-K60274257	dephostatin	Tyrosine phosphatase inhibitor
6661	-67.87	cp	BRD-A85025557	NCS-382	GABA receptor antagonist
6659	-67.74	cp	BRD-K60511616	pravastatin	HMGCR inhibitor
6651	-67.49	cp	BRD-K68341547	W-9	Calmodulin antagonist
6653	-67.49	cp	BRD-K98548675	parthenolide	NFkB pathway inhibitor
6646	-67.36	cp	BRD-K76674262	homoharringtonine	Protein synthesis inhibitor
6644	-67.3	cp	BRD-K32744045	disulfiram	Aldehyde dehydrogenase inhibitor
6641	-67.28	cp	BRD-A43974575	tranylcypromine	Monoamine oxidase inhibitor
6640	-67.27	cp	BRD-K71926323	marbofloxacin	Bacterial DNA gyrase inhibitor
6635	-67.24	cp	BRD-K62982419	cilomilast	Phosphodiesterase inhibitor
6630	-67.08	cp	BRD-K06817181	BRD-K06817181	JAK inhibitor
6628	-67.01	cp	BRD-K07265709	razoxane	Chelating agent
6624	-66.73	cp	BRD-K37618799	MRS-1220	Adenosine receptor antagonist
6620	-66.68	cp	BRD-K36258877	AZ-10417808	Caspase inhibitor
6619	-66.67	cp	BRD-K45117373	Y-26763	Potassium channel activator
6618	-66.64	cp	BRD-K15616905	CCCP	Mitochondrial oxidative phosphorylation uncoupler
6616	-66.55	cp	BRD-A37492983	iocetamic-acid	Radiopaque medium
6609	-66.44	cp	BRD-K47693913	evoxine	Furoquinoline alkaloid
6608	-66.38	cp	BRD-K29582677	flunarizine	Calcium channel blocker
6607	-66.37	cp	BRD-K35377380	I-OMe-AG-538	IGF-1 inhibitor
6606	-66.34	cp	BRD-K74501079	azithromycin	Bacterial 50S ribosomal subunit inhibitor
6604	-66.3	cp	BRD-K42098891	protriptyline	Tricyclic antidepressant
6601	-66.21	cp	BRD-A10977446	carvedilol	Adrenergic receptor antagonist
6602	-66.21	cp	BRD-A07440155	labetalol	Adrenergic receptor antagonist
6598	-66.14	cp	BRD-A66199457	asiaticoside	Antineoplastic
6599	-66.14	cp	BRD-K86509404	iso-olomoucine	CDK inhibitor
6596	-66.11	cp	BRD-K12932420	YM-976	Phosphodiesterase inhibitor
6595	-66.09	cp	BRD-K06198550	isorotenone	Mitochondrial complex I inhibitor
6592	-66.04	cp	BRD-K96134740	kitasamycin	Protein synthesis inhibitor
6593	-66.04	cp	BRD-A83326220	brazilin	Nitric oxide production inhibitor
6591	-65.99	cp	BRD-A04668240	CGP-52432	GABA receptor antagonist
6587	-65.91	cp	BRD-K28137194	loreclezole	GABA receptor agonist
6586	-65.9	cp	BRD-K16233984	eriochrome-black-t	Azo dye
6583	-65.64	cp	BRD-K77625572	etomoxir	Carnitine palmitoyltransferase inhibitor
6575	-65.4	cp	BRD-K60160658	tiagabine	GABA uptake inhibitor
6577	-65.4	cp	BRD-K80396088	gliquidone	Sulfonylurea
6574	-65.37	cp	BRD-K35498378	alrestatin	Aldose reductase inhibitor
6573	-65.35	cp	BRD-K45252063	clofibrate	PPAR receptor agonist
6571	-65.26	cp	BRD-K89375097	pirenzepine	Acetylcholine receptor antagonist
6570	-65.24	cp	BRD-K04010869	prostaglandin-a1	HSP inducer
6566	-65.17	cp	BRD-A10355991	norketamine	Glutamate receptor antagonist
6557	-64.87	cp	BRD-K09631521	thiotepa	Cytochrome P450 inhibitor
6556	-64.85	cp	BRD-K66093087	FGIN-1-43	Benzodiazepine receptor agonist
6555	-64.75	cp	BRD-K36737713	AG-957	Protein tyrosine kinase inhibitor
6552	-64.65	cp	BRD-K83289131	CAY-10618	NAMPT inhibitor
6543	-64.54	cp	BRD-K30570479	VU-0400195-3	Glutamate receptor modulator
6544	-64.54	cp	BRD-K10177585	PSB-11	Adenosine receptor antagonist
6545	-64.54	cp	BRD-K72024482	MRS-1754	Adenosine receptor antagonist
6542	-64.51	cp	BRD-K05901394	terguride	Dopamine receptor agonist
6534	-64.08	cp	BRD-A28318179	aminomethyltransferase	Nitric oxide synthase inhibitor
6524	-63.76	cp	BRD-K04430056	7-nitroindazole	nitric oxide synthase inhibitor
6521	-63.69	cp	BRD-K20920669	cromoglicic-acid	Immunosuppressant
6517	-63.5	cp	BRD-K68191783	ALW-II-38-3	Ephrin inhibitor
6511	-63.28	cp	BRD-K53545112	CNQX	Glutamate receptor antagonist
6505	-63.17	cp	BRD-A79672927	tropicamide	Acetylcholine receptor antagonist
6503	-63.02	cp	BRD-K94830329	ataluren	CFTR channel agonist
6498	-62.83	cp	BRD-K66206289	lobeline	Acetylcholine receptor antagonist
6499	-62.83	cp	BRD-K08132273	tyrphostin	EGFR inhibitor
6497	-62.81	cp	BRD-K61951118	FG-7142	GABA benzodiazepine site receptor inverse agonist
6495	-62.71	cp	BRD-K47983010	BX-795	IKK inhibitor
6494	-62.7	cp	BRD-K62965247	tipifarnib-P2	farnesyltransferase inhibitor
6492	-62.68	cp	BRD-K92138166	mammea-a	other antibiotic
6493	-62.68	cp	BRD-K68867920	quetiapine	Dopamine receptor antagonist
6490	-62.58	cp	BRD-K53979406	ALX-5407	Glycine transporter inhibitor
6487	-62.51	cp	BRD-A62184259	cycloheximide	Protein synthesis inhibitor
6483	-62.32	cp	BRD-K40782193	QX-222	Sodium channel blocker
6476	-62.04	cp	BRD-K28360340	TW-37	BCL inhibitor
6473	-61.96	cp	BRD-K34092021	arvanil	TRPV agonist
6472	-61.89	cp	BRD-K38903228	hesperidin	Flavanone glycoside
6470	-61.82	cp	BRD-K77998258	ganglioside	SRC activator
6466	-61.65	cp	BRD-A93659613	GR-89696	Opioid receptor agonist
6464	-61.52	cp	BRD-A10969569	ambelline	Plant alkaloid
6461	-61.45	cp	BRD-K73290745	ICI-199441	Opioid receptor agonist
6460	-61.44	cp	BRD-K95435023	PHA-665752	c-Met inhibitor
6459	-61.41	cp	BRD-K07325606	hispidin	PKC inhibitor
6458	-61.37	cp	BRD-K64517075	heliomycin	ATP synthase inhibitor
6457	-61.23	cp	BRD-K32836707	CAY-10577	Casein kinase inhibitor
6454	-61.18	cp	BRD-K50128260	sildenafil	Phosphodiesterase inhibitor
6449	-60.89	cp	BRD-K49865102	PD-0325901	MEK inhibitor
6446	-60.67	cp	BRD-K55703048	latrepirdine	Glutamate receptor antagonist
6447	-60.67	cp	BRD-A50737080	CGK-733	ATR kinase inhibitor
6438	-60.36	cp	BRD-A41112154	oleanolic-acid	G protein-coupled receptor agonist
6433	-60.22	cp	BRD-A95869247	indapamide	Thiazide diuretic
6431	-60.16	cp	BRD-A34255068	rolipram	Phosphodiesterase inhibitor
6428	-60.13	cp	BRD-A03816571	CP-55940	Cannabinoid receptor agonist
6427	-60.11	cp	BRD-M30523314	vinorelbine	Tubulin inhibitor
6422	-60.01	cp	BRD-K13032584	procarbazine	Monoamine oxidase inhibitor
6411	-59.53	cp	BRD-K74236984	UNC-0321	Histone lysine methyltransferase inhibitor
6402	-59.34	cp	BRD-K68174511	torin-2	MTOR inhibitor
6403	-59.34	cp	BRD-K53561341	KIN001-220	Aurora kinase inhibitor
6393	-59.13	cp	BRD-K11433652	aspirin	Cyclooxygenase inhibitor
6390	-59.11	cp	BRD-K03670461	tyrphostin-AG-82	EGFR inhibitor
6389	-59	cp	BRD-K15164005	apoptosis-activator-II	Carboxylesterase inhibitor
6384	-58.8	cp	BRD-A78391468	prednisolone	Glucocorticoid receptor agonist
6379	-58.63	cp	BRD-K65814004	diphenyleneiodonium	Nitric oxide synthase inhibitor
6375	-58.45	cp	BRD-K16621777	enobosarm	Androgen receptor modulator
6374	-58.43	cp	BRD-K94270326	ecopipam	Dopamine receptor antagonist
6373	-58.36	cp	BRD-A35108200	dexamethasone	Glucocorticoid receptor agonist
6372	-58.35	cp	BRD-K92991072	PAC-1	Caspase activator
6370	-58.34	cp	BRD-A56892734	esomeprazole	ATPase inhibitor
6369	-58.33	cp	BRD-K32247306	primidone	GABA receptor antagonist
6360	-58.11	cp	BRD-K24538644	KUC104502N	-666
6352	-57.93	cp	BRD-K27665173	D-64406	PDGFR receptor inhibitor
6346	-57.36	cp	BRD-K63195589	tipifarnib	Farnesyltransferase inhibitor
6344	-57.34	cp	BRD-K14791739	fluticasone	Glucocorticoid receptor agonist
6340	-57.23	cp	BRD-K11634954	GBR-13069	Dopamine uptake inhibitor
6341	-57.23	cp	BRD-A10303790	talampicillin	Bacterial cell wall synthesis inhibitor
6335	-57.08	cp	BRD-A80574334	oxalomalic-acid	Isocitrate dehydrogenase inhibitor
6332	-57	cp	BRD-K85925969	zalcitabine	Nucleoside reverse transcriptase inhibitor
6331	-56.98	cp	BRD-K82846253	repaglinide	Insulin secretagogue
6330	-56.83	cp	BRD-K73838513	cinacalcet	Calcium channel activator
6329	-56.82	cp	BRD-K32526544	DCEBIO	Potassium channel activator
6321	-56.49	cp	BRD-K46862739	metyrapone	Cytochrome P450 inhibitor
6318	-56.44	cp	BRD-K93188295	ARC-239	Adrenergic receptor antagonist
6316	-56.42	cp	BRD-A95939040	sertaconazole	Sterol demethylase inhibitor
6317	-56.42	cp	BRD-A23072235	pheniramine	Histamine receptor antagonist
6315	-56.4	cp	BRD-A26002865	verrucarin-a	Protein synthesis inhibitor
6309	-55.93	cp	BRD-K63784565	BRD-K63784565	Topoisomerase inhibitor
6301	-55.69	cp	BRD-A31227688	kynuramine	Aryl hydrocarbon receptor activator
6296	-55.55	cp	BRD-K41567364	SB-334867	Orexin receptor antagonist
6293	-55.48	cp	BRD-K08547377	irinotecan	Topoisomerase inhibitor
6285	-55.18	cp	BRD-A24429032	HEAT	Adrenergic receptor antagonist
6286	-55.18	cp	BRD-K64514229	toltrazuril	Antiprotozoal
6284	-55.16	cp	BRD-A41451487	PK-11195	Benzodiazepine receptor antagonist
6281	-55.05	cp	BRD-K60690191	MPEP	Glutamate receptor antagonist
6277	-54.96	cp	BRD-K70281171	U-99194	Dopamine receptor antagonist
6276	-54.91	cp	BRD-K34415467	trimethobenzamide	Histamine receptor antagonist
6273	-54.8	cp	BRD-A70731303	avrainvillamide-analog-5	nucleophosmin inhibitor
6274	-54.8	cp	BRD-A82238138	budesonide	Glucocorticoid receptor agonist
6264	-54.39	cp	BRD-A68281735	REV-5901	Leukotriene receptor antagonist
6260	-54.34	cp	BRD-K70505054	ranitidine	Histamine receptor antagonist
6252	-53.81	cp	BRD-A22143024	estropipate	Estrogen receptor agonist
6249	-53.75	cp	BRD-K47639036	flavoxate	Acetylcholine receptor antagonist
6248	-53.66	cp	BRD-K55468218	spiperone	Dopamine receptor antagonist
6247	-53.64	cp	BRD-A18620900	estriol	Estrogen receptor agonist
6245	-53.51	cp	BRD-K55930204	phenytoin	Hydantoin antiepileptic
6237	-53.28	cp	BRD-K99595596	salsolinol	Monoamine oxidase inhibitor
6230	-53.09	cp	BRD-K02404261	caffeine	Adenosine receptor antagonist
6229	-53.04	cp	BRD-K08806317	timolol	Adrenergic receptor antagonist
6224	-52.74	cp	BRD-K43764301	dexketoprofen	Cyclooxygenase inhibitor
6219	-52.64	cp	BRD-K14888893	minoxidil	KATP activator
6217	-52.58	cp	BRD-K05464208	JX-401	p38 MAPK inhibitor
6213	-52.48	cp	BRD-A85860691	chaetocin	Histone lysine methyltransferase inhibitor
6212	-52.42	cp	BRD-A89672324	CGP-55845	GABA receptor antagonist
6209	-52.34	cp	BRD-K33193182	methylnorlichexanthone	Aurora kinase inhibitor
6208	-52.33	cp	BRD-K82091397	SB-239063	p38 MAPK inhibitor
6204	-52.19	cp	BRD-A83431637	resmethrin	Cytochrome P450 inhibitor
6194	-51.96	cp	BRD-A06390036	hydroquinidine	Antiarrhythmic
6190	-51.83	cp	BRD-K44094599	tacrolimus	Calcineurin inhibitor
6185	-51.65	cp	BRD-K91243525	SR-142948	Neurotensin receptor antagonist
6184	-51.63	cp	BRD-K56064827	EI-273	PKC inhibitor
6179	-51.41	cp	BRD-K23369905	oxiconazole	Bacterial cell wall synthesis inhibitor
6178	-51.37	cp	BRD-K08619838	tremorine	Acetylcholine receptor agonist
6176	-51.31	cp	BRD-K39120595	bithionol	Autotaxin inhibitor
6175	-51.29	cp	BRD-K94353609	fluocinolone	Glucocorticoid receptor agonist
6174	-51.28	cp	BRD-A45333398	periplocymarin	Apoptosis stimulant
6172	-51.23	cp	BRD-K32755366	reserpic-acid	Norepinephrine transporter inhibitor
6171	-51.22	cp	BRD-K97799481	theophylline	Adenosine receptor antagonist
6170	-51.19	cp	BRD-K95655893	MAZ-51	VEGFR inhibitor
6163	-51.03	cp	BRD-K83837640	JNJ-26854165	HDAC inhibitor
6159	-50.87	cp	BRD-A29289453	PCA-4248	Platelet activating factor receptor antagonist
6157	-50.79	cp	BRD-K70883034	nimetazepam	GABA receptor agonist
6156	-50.77	cp	BRD-K26015241	ODQ	Guanylyl cyclase inhibitor
6155	-50.71	cp	BRD-K89046952	ciclacillin	Bacterial cell wall synthesis inhibitor
6154	-50.69	cp	BRD-A46179541	doxapram	Potassium channel blocker
6151	-50.57	cp	BRD-K92817986	BJM-CSC-19	MEK inhibitor
6150	-50.54	cp	BRD-K22385716	LY-303511	Casein kinase inhibitor
6148	-50.52	cp	BRD-K44779798	miglitol	Glucosidase inhibitor
6146	-50.44	cp	BRD-A44090213	indoprofen	Cyclooxygenase inhibitor
6145	-50.36	cp	BRD-K21672174	RO-28-1675	Glucokinase activator
6141	-50.11	cp	BRD-K02526760	QS-11	ARFGAP inhibitor
6137	-49.86	cp	BRD-K75478907	GS-39783	GABA receptor modulator
6134	-49.77	cp	BRD-K18905250	ST-91	Adrenergic receptor agonist
6129	-49.6	cp	BRD-K53570330	carbofuran	Cholinesterase inhibitor
6119	-49.25	cp	BRD-K32412559	morphothebaine	Adrenergic receptor antagonist
6117	-49.22	cp	BRD-A79803969	memantine	Glutamate receptor antagonist
6116	-49.21	cp	BRD-K18678457	ZD-7288	HCN channel blocker
6111	-49.04	cp	BRD-K86873305	piperacillin	Bacterial cell wall synthesis inhibitor
6110	-48.98	cp	BRD-K32710582	EI-247	IGF-1 inhibitor
6099	-48.62	cp	BRD-K30867024	SB-216641	Serotonin receptor antagonist
6098	-48.47	cp	BRD-K49448285	bisindolylmaleimide	CDK inhibitor
6096	-48.44	cp	BRD-K74195153	irsogladine	Phosphodiesterase inhibitor
6095	-48.42	cp	BRD-K36638830	anabasine	Acetylcholine receptor agonist
6080	-48.03	cp	BRD-A20968261	WAY-213613	Glutamate inhibitor
6077	-47.92	cp	BRD-K97564742	mepyramine	Histamine receptor antagonist
6073	-47.78	cp	BRD-K87226815	cycloserine	Bacterial cell wall synthesis inhibitor
6072	-47.76	cp	BRD-K64614248	salicin	Anti-inflammatory
6065	-47.5	cp	BRD-K50495309	SRC-kinase-inhibitor-I	SRC inhibitor
6064	-47.46	cp	BRD-K09416995	lovastatin	HMGCR inhibitor
6062	-47.34	cp	BRD-K63150726	JTE-907	Cannabinoid receptor inverse agonist
6060	-47.2	cp	BRD-U01690642	acetyl-geranyl-cysteine	Isoprenylated protein methylation inhibitor
6059	-47.16	cp	BRD-K13087974	4,5-dianilinophthalimide	EGFR inhibitor
6050	-46.71	cp	BRD-K32536677	AGK-2	SIRT inhibitor
6049	-46.7	cp	BRD-K75958195	pizotifen	Serotonin receptor antagonist
6047	-46.65	cp	BRD-A09094913	strychnine	Acetylcholine receptor antagonist
6044	-46.58	cp	BRD-K17868609	BRL-54443	Serotonin receptor agonist
6042	-46.56	cp	BRD-A15010982	HU-211	Glutamate receptor antagonist
6038	-46.41	cp	BRD-A07000685	hydrocortisone	Glucocorticoid receptor agonist
6032	-46.26	cp	BRD-K63533170	AM-630	Cannabinoid receptor antagonist
6029	-46.15	cp	BRD-K92723993	imatinib	BCR-ABL kinase inhibitor
6026	-46.04	cp	BRD-K71430621	clobenpropit	Histamine receptor antagonist
6022	-45.97	cp	BRD-K05434375	HA-1004	Calcium channel blocker
6023	-45.97	cp	BRD-K79353516	indolophenanthridine	CALY activator
6019	-45.84	cp	BRD-K33583600	isoliquiritigenin	Guanylate cyclase activator
6016	-45.76	cp	BRD-K40530731	hyoscyamine	Acetylcholine receptor antagonist
6014	-45.69	cp	BRD-K56700933	phenethyl-isothiocyanate	Antineoplastic
6011	-45.68	cp	BRD-K10098805	rhapontin	Apoptosis stimulant
6006	-45.52	cp	BRD-K24576554	AT-9283	JAK inhibitor
6004	-45.41	cp	BRD-K05151076	ZK-164015	Estrogen receptor antagonist
6000	-45.29	cp	BRD-K28346421	rifapentine	RNA polymerase inhibitor
5999	-45.27	cp	BRD-K02867583	minaprine	Serotonin reuptake inhibitor
5996	-45.24	cp	BRD-K01192156	tyrphostin-AG-112	Protein tyrosine kinase inhibitor
5997	-45.24	cp	BRD-K72029282	probucol	Atherogenesis inhibitor
5992	-45.06	cp	BRD-K99411983	lumicolchicine	Colchicine isomer, non-binder of microtubules
5989	-45.01	cp	BRD-A27554692	altrenogest	Progestogen hormone
5990	-45.01	cp	BRD-A75517195	thiazolopyrimidine	CDC inhibitor
5984	-44.93	cp	BRD-U94846492	quinine	Hemozoin biocrystallization inhibitor
5985	-44.93	cp	BRD-K34995470	SU-1498	VEGFR inhibitor
5983	-44.89	cp	BRD-K06926592	tretinoin	Retinoid receptor agonist
5981	-44.86	cp	BRD-K91290917	amodiaquine	Histamine receptor agonist
5974	-44.7	cp	BRD-K07507905	BRL-37344	Adrenergic receptor agonist
5971	-44.63	cp	BRD-K04185004	oxybuprocaine	Local anesthetic
5970	-44.61	cp	BRD-K99029477	prometon	Photosynthesis inhibitor
5969	-44.59	cp	BRD-A17411484	carprofen	Cyclooxygenase inhibitor
5967	-44.49	cp	BRD-A67373739	AICA-ribonucleotide	AMPK activator
5966	-44.44	cp	BRD-K61480498	epoxycholesterol	LXR agonist
5964	-44.26	cp	BRD-A44133049	azasetron	Serotonin receptor antagonist
5958	-44.13	cp	BRD-K63792901	arecaidine	Acetylcholine receptor agonist
5957	-44.12	cp	BRD-K85119730	tolbutamide	ATP channel blocker
5955	-43.91	cp	BRD-K02965346	SU-11274	Hepatocyte growth factor receptor inhibitor
5953	-43.85	cp	BRD-K78959463	FPL-64176	Calcium channel activator
5948	-43.76	cp	BRD-K21350491	phenamil	TRPV antagonist
5946	-43.64	cp	BRD-K02715688	hydrastine	Tyrosine hydroxylase inhibitor
5945	-43.61	cp	BRD-K41713976	E-4031	Potassium channel blocker
5938	-43.43	cp	BRD-K02992638	lamivudine	Nucleoside reverse transcriptase inhibitor
5937	-43.36	cp	BRD-K19894101	MST-312	Telomerase inhibitor
5936	-43.35	cp	BRD-K87991767	umbelliferone	Cyclooxygenase inhibitor
5932	-43.26	cp	BRD-A75935363	atracurium	Acetylcholine receptor antagonist
5931	-43.17	cp	BRD-K00610438	altanserin	Serotonin receptor antagonist
5923	-42.86	cp	BRD-A38749782	fludrocortisone	Glucocorticoid receptor agonist
5917	-42.72	cp	BRD-K17896185	FIT	Opioid receptor agonist
5914	-42.68	cp	BRD-K38003476	clocortolone	Glucocorticoid receptor agonist
5911	-42.52	cp	BRD-K56403959	ZK-756326	CC chemokine receptor ligand
5909	-42.4	cp	BRD-A87125127	3-matida	Glutamate receptor antagonist
5907	-42.35	cp	BRD-K59273480	propentofylline	Adenosine reuptake inhibitor
5898	-41.94	cp	BRD-A13133631	fluorometholone	Glucocorticoid receptor agonist
5897	-41.91	cp	BRD-K26669427	WR-216174	PFMRK inhibitor
5894	-41.76	cp	BRD-K51662849	ilomastat	Matrix metalloprotease inhibitor
5889	-41.6	cp	BRD-A01317026	7,8-dihydro-L-biopterin	Dihydroneopterin aldolase inhibitor
5888	-41.5	cp	BRD-A62182663	YK-4279	Apoptosis stimulant
5882	-41.34	cp	BRD-K89626439	sirolimus	MTOR inhibitor
5881	-41.3	cp	BRD-K28168037	fenretinide	Apoptosis stimulant
5879	-41.27	cp	BRD-A54880345	etomidate	GABA receptor modulator
5878	-41.26	cp	BRD-K20755323	SA-792728	Sphingosine kinase inhibitor
5875	-41.2	cp	BRD-K28470988	L-690330	Inositol monophosphatase inhibitor
5874	-41.17	cp	BRD-K31491153	1-phenylbiguanide	Serotonin receptor agonist
5871	-41.16	cp	BRD-K46137903	prednicarbate	Phospholipase activator
5869	-41.04	cp	BRD-A53576514	orphenadrine	Acetylcholine receptor antagonist
5864	-40.94	cp	BRD-A35511923	L-803087	Somatostatin receptor agonist
5863	-40.86	cp	BRD-K08973992	linoleic-acid	Oxidative stress inducer
5860	-40.82	cp	BRD-K72895815	SSR-69071	Leukocyte elastase inhibitor
5858	-40.7	cp	BRD-K81209512	AG-494	EGFR inhibitor
5850	-40.2	cp	BRD-K95309561	dienestrol	Estrogen receptor agonist
5845	-40.07	cp	BRD-K84895041	BMY-45778	IP1 prostacyclin receptor agonist
5842	-40.02	cp	BRD-K57222227	indometacin	Cyclooxygenase inhibitor
5840	-39.91	cp	BRD-A64977602	mirtazapine	Adrenergic receptor antagonist
5833	-39.67	cp	BRD-K88429204	pyrimethamine	Dihydrofolate reductase inhibitor
5826	-39.59	cp	BRD-A34806832	proscillaridin	ATPase inhibitor
5820	-39.46	cp	BRD-K03981224	ethisterone	Progestogen hormone
5815	-39.13	cp	BRD-K25905511	buddleoflavonoloside	Acetylcholinesterase inhibitor
5813	-39.08	cp	BRD-A99177642	deltaline	Acetylcholine receptor antagonist
5807	-38.88	cp	BRD-A89434049	sarmentogenin	ATPase inhibitor
5802	-38.76	cp	BRD-A21723284	naltriben	Opioid receptor antagonist
5800	-38.7	cp	BRD-K17796732	JWH-015	Cannabinoid receptor agonist
5798	-38.66	cp	BRD-A18202423	CPCCOEt	Glutamate receptor antagonist
5795	-38.6	cp	BRD-K33818169	GW-3965	LXR agonist
5792	-38.56	cp	BRD-A63836183	PD-123319	Angiotensin receptor antagonist
5791	-38.54	cp	BRD-A90515964	guaifenesin	Expectorant
5790	-38.51	cp	BRD-A37776212	ICI-204448	Opioid receptor agonist
5789	-38.45	cp	BRD-A72483914	spiroxatrine	Serotonin receptor antagonist
5788	-38.44	cp	BRD-A98702003	carbenoxolone	11-beta-HSD1 inhibitor
5787	-38.42	cp	BRD-K19309090	SR-95639A	Acetylcholine receptor agonist
5786	-38.4	cp	BRD-K21450440	benzthiazide	Carbonic anhydrase inhibitor
5785	-38.39	cp	BRD-K92492521	LY-255283	Leukotriene receptor antagonist
5779	-38.21	cp	BRD-A28856712	tetryzoline	Adrenergic receptor agonist
5777	-38.13	cp	BRD-U86922168	QL-XII-47	BTK inhibitor
5766	-37.76	cp	BRD-K53790871	triamcinolone	Glucocorticoid receptor agonist
5762	-37.63	cp	BRD-A71203467	l-stepholidine	Dopamine receptor antagonist
5757	-37.4	cp	BRD-A97739905	ketoprofen	Cyclooxygenase inhibitor
5753	-37.26	cp	BRD-K30480208	torasemide	Electrolyte reabsorption inhibitor
5750	-37.11	cp	BRD-K97061094	azacyclonol	Histamine receptor antagonist
5749	-37.1	cp	BRD-U08759356	EI-346-erlotinib-analog	EGFR inhibitor
5746	-37.06	cp	BRD-K89839824	raltitrexed	Thymidylate synthase inhibitor
5741	-36.91	cp	BRD-K77008974	WYE-354	MTOR inhibitor
5738	-36.85	cp	BRD-K57569181	pentoxifylline	Phosphodiesterase inhibitor
5729	-36.52	cp	BRD-K32584078	BML-257	AKT inhibitor
5728	-36.5	cp	BRD-A14966924	alaproclate	Serotonin receptor antagonist
5724	-36.43	cp	BRD-K62012036	acitretin	Retinoid receptor agonist
5723	-36.39	cp	BRD-K59962020	CHEMBL-374350	NFkB pathway inhibitor
5720	-36.31	cp	BRD-A98378129	talniflumate	Cyclooxygenase inhibitor
5714	-36.08	cp	BRD-K94070024	depomedrol	Glucocorticoid receptor agonist
5710	-35.83	cp	BRD-A15297126	fluocinonide	Glucocorticoid receptor agonist
5706	-35.59	cp	BRD-K72222507	quinapril	ACE inhibitor
5702	-35.43	cp	BRD-K67506692	tyrphostin-AG-126	ERK1 and ERK2 phosphorylation inhibitor
5698	-35.23	cp	BRD-K31912990	CGP-71683	Neuropeptide receptor antagonist
5697	-35.17	cp	BRD-K34441861	moexipril	ACE inhibitor
5694	-35.04	cp	BRD-A07395371	esmolol	Adrenergic receptor antagonist
5691	-34.96	cp	BRD-M86331534	pyrvinium-pamoate	AKT inhibitor
5688	-34.88	cp	BRD-K48367671	febuxostat	Xanthine oxidase inhibitor
5684	-34.63	cp	BRD-A77722753	hydralazine	Vasodilator
5683	-34.6	cp	BRD-K00184207	GR-206	Aryl hydrocarbon receptor ligand
5682	-34.54	cp	BRD-K04877770	FTase-inhibitor-B581	Farnesyltransferase inhibitor
5680	-34.5	cp	BRD-U88459701	atorvastatin	HMGCR inhibitor
5677	-34.48	cp	BRD-K49657628	tyrphostin-AG-18	EGFR inhibitor
5674	-34.42	cp	BRD-K01902415	pirinixic-acid	PPAR receptor agonist
5664	-34.11	cp	BRD-K90524085	MY-5445	Phosphodiesterase inhibitor
5661	-33.88	cp	BRD-A51820102	econazole	Bacterial cell wall synthesis inhibitor
5660	-33.81	cp	BRD-A81233518	glycopyrrolate	Acetylcholine receptor antagonist
5659	-33.7	cp	BRD-K52172416	anastrozole	Aromatase inhibitor
5654	-33.55	cp	BRD-K64451768	GANT-58	GLI antagonist
5651	-33.4	cp	BRD-A33168282	sotalol	Adrenergic receptor antagonist
5648	-33.29	cp	BRD-A50764878	MDL-73005EF	Serotonin receptor antagonist
5645	-33.17	cp	BRD-K52721684	PCO-400	Potassium channel activator
5638	-32.78	cp	BRD-K18518344	digitoxigenin	ATPase inhibitor
5637	-32.76	cp	BRD-K49519144	LY-2140023	Glutamate receptor agonist
5636	-32.65	cp	BRD-A95696066	nisoxetine	Norepinephrine reuptake inhibitor
5634	-32.6	cp	BRD-K52620403	STO-609	Calmodulin antagonist
5629	-32.33	cp	BRD-K51805276	temefos	Cholinesterase inhibitor
5624	-32.02	cp	BRD-K28453807	nitrocaramiphen	Cholinergic receptor antagonist
5625	-32.02	cp	BRD-K31238592	devazepide	CCK receptor antagonist
5620	-31.91	cp	BRD-K43978949	PIT	Purinergic receptor antagonist
5618	-31.85	cp	BRD-K94379058	BML-190	Cannabinoid receptor inverse agonist
5614	-31.73	cp	BRD-K60923938	veratridine	Sodium channel activator
5607	-31.33	cp	BRD-K01567962	pyrazolanthrone	JNK inhibitor
5605	-31.22	cp	BRD-K01663662	diphenidol	Acetylcholine receptor agonist
5600	-31.14	cp	BRD-A09533288	verapamil	Calcium channel blocker
5599	-31.02	cp	BRD-A65671304	candesartan	Angiotensin receptor antagonist
5594	-30.9	cp	BRD-K57179821	crotamiton	Antipruritic
5593	-30.89	cp	BRD-K71799949	carbamazepine	Carboxamide antiepileptic
5591	-30.86	cp	BRD-A72441487	stiripentol	GABA uptake inhibitor
5585	-30.73	cp	BRD-A34205397	suloctidil	Adrenergic receptor antagonist
5583	-30.69	cp	BRD-K47717570	NBQX	Glutamate receptor antagonist
5581	-30.66	cp	BRD-K82577285	dipropyl-dopamine	Dopamine receptor agonist
5577	-30.41	cp	BRD-K95785537	PP-2	SRC inhibitor
5576	-30.38	cp	BRD-A32164164	methyllycaconitine	Acetylcholine receptor antagonist
5575	-30.31	cp	BRD-K18250272	propoxycaine	Local anesthetic
5573	-30.26	cp	BRD-K38449220	seneciphylline	Cytochrome P450 inhibitor
5574	-30.26	cp	BRD-A14395271	mesoridazine	Dopamine receptor antagonist
5571	-30.2	cp	BRD-K89014967	AS-703026	MEK inhibitor
5570	-30.19	cp	BRD-A36318220	necrostatin-1	RIPK inhibitor
5569	-30.18	cp	BRD-K95992530	Cyclo-[Arg-Gly-Asp-D-Phe-Val]	integrin antagonist
5559	-29.93	cp	BRD-K44067360	flufenamic-acid	Chloride channel blocker
5558	-29.85	cp	BRD-A92585442	RU-28318	Cytochrome P450 inhibitor
5555	-29.76	cp	BRD-A11135865	nor-binaltorphimine	Opioid receptor antagonist
5551	-29.65	cp	BRD-K61177364	NBI-27914	CRF receptor antagonist
5548	-29.56	cp	BRD-K73991644	isoquercetin	Aldose reductase inhibitor
5546	-29.48	cp	BRD-A15079084	phorbol-12-myristate-13-acetate	PKC activator
5534	-29.02	cp	BRD-A78377521	monastrol	Kinesin-like spindle protein inhibitor
5532	-29.01	cp	BRD-K16444452	ibudilast	Leukotriene receptor antagonist
5520	-28.48	cp	BRD-K62289640	lylamine	Cannabinoid receptor agonist
5518	-28.43	cp	BRD-K24675965	LY-288513	CCK receptor antagonist
5517	-28.42	cp	BRD-K03109492	NSC-663284	CDC inhibitor
5512	-28.15	cp	BRD-K12762134	XAV-939	Tankyrase inhibitor
5511	-28.1	cp	BRD-K00656370	6-aminochrysene	Transferase inhibitor
5509	-28.05	cp	BRD-K11558771	droxinostat	HDAC inhibitor
5505	-27.89	cp	BRD-A08877921	cephalotaxine	Protein synthesis inhibitor
5504	-27.87	cp	BRD-K18799075	BAY-59-3074	Cannabinoid receptor partial agonist
5503	-27.82	cp	BRD-A80641450	FR-139317	Endothelin receptor antagonist
5501	-27.77	cp	BRD-K99107520	felbamate	Glutamate receptor antagonist
5498	-27.7	cp	BRD-K76205745	losartan	Angiotensin receptor antagonist
5497	-27.68	cp	BRD-K01612348	meropenem	Bacterial cell wall synthesis inhibitor
5494	-27.6	cp	BRD-K85402309	dovitinib	EGFR inhibitor
5492	-27.47	cp	BRD-K34098590	tienilic-acid	Sodium/potassium/chloride transporter inhibitor
5483	-27.25	cp	BRD-A07780951	orciprenaline	Adrenergic receptor agonist
5480	-27.13	cp	BRD-K07691486	roscovitine	CDK inhibitor
5477	-27.1	cp	BRD-K20197062	SA-94315	Caspase inhibitor
5478	-27.1	cp	BRD-A87719232	naproxen	Cyclooxygenase inhibitor
5476	-27.09	cp	BRD-K82823076	RO-15-4513	GABA benzodiazepine site receptor inverse agonist
5467	-26.66	cp	BRD-K09471561	levofloxacin	Bacterial DNA gyrase inhibitor
5455	-26.23	cp	BRD-K34608650	BRD-K34608650	Cannabinoid receptor agonist
5454	-26.15	cp	BRD-K04710043	hexamethylenebisacetamide	AKT inhibitor
5453	-26.09	cp	BRD-K74763371	bosentan	Endothelin receptor antagonist
5450	-26.02	cp	BRD-A42553870	L-152804	Neuropeptide receptor antagonist
5445	-25.9	cp	BRD-K64310881	MW-STK33-3B	Potassium channel activator
5442	-25.79	cp	BRD-K72726508	arcyriaflavin-a	CDK inhibitor
5439	-25.71	cp	BRD-K35531059	molsidomine	Guanylyl cyclase activator
5435	-25.53	cp	BRD-K68437527	EMF-bca1-60	caspase inhibitor
5434	-25.52	cp	BRD-K54416256	methimazole	Antithyroid
5433	-25.49	cp	BRD-A74500471	ethambutol	Bacterial cell wall synthesis inhibitor
5429	-25.42	cp	BRD-K06467078	corynanthine	Adrenergic receptor antagonist
5427	-25.32	cp	BRD-K39339537	epirizole	Cyclooxygenase inhibitor
5426	-25.26	cp	BRD-K54256913	MK-1775	WEE1 kinase inhibitor
5418	-25.15	cp	BRD-A24122750	saclofen	GABA receptor antagonist
5414	-24.98	cp	BRD-K40255344	tyrphostin-A9	Protein tyrosine kinase inhibitor
5413	-24.95	cp	BRD-K81709173	halcinonide	Glucocorticoid receptor agonist
5409	-24.77	cp	BRD-K07888196	tyrphostin-AG-538	IGF-1 inhibitor
5401	-24.6	cp	BRD-K12539581	nocodazole	Tubulin inhibitor
5397	-24.47	cp	BRD-K45861246	azaperone	Dopamine receptor antagonist
5394	-24.32	cp	BRD-K57718010	pentylenetetrazol	GABA receptor antagonist
5388	-24.13	cp	BRD-A41555725	chlortetracycline	Protein synthesis inhibitor
5389	-24.13	cp	BRD-K88560311	rucaparib	PARP inhibitor
5386	-24.03	cp	BRD-K81839095	estrone	Estrogen receptor agonist
5384	-23.89	cp	BRD-A54487287	cortisone	Glucocorticoid receptor agonist
5381	-23.69	cp	BRD-K67100011	pivmecillinam	Bacterial cell wall synthesis inhibitor
5380	-23.68	cp	BRD-K24240364	GYKI-52466	Glutamate receptor antagonist
5373	-23.36	cp	BRD-K26863634	BIX-01338	Histone lysine methyltransferase inhibitor
5369	-23.27	cp	BRD-K88551539	CAY-10585	HIF modulator
5366	-23.23	cp	BRD-A72596465	GW-6471	PPAR receptor antagonist
5362	-23.15	cp	BRD-K93080877	Ala-Ala-Phe-CMK	Tripeptidyl peptidase inhibitor
5356	-22.99	cp	BRD-K49671696	ketanserin	Serotonin receptor antagonist
5353	-22.83	cp	BRD-A22707317	SB-205384	GABA receptor modulator
5351	-22.78	cp	BRD-K87049188	fusaric-acid	Dopamine beta hydroxylase inhibitor
5350	-22.75	cp	BRD-K05658747	raltegravir	HIV integrase inhibitor
5345	-22.55	cp	BRD-K53878242	MMPX	Phosphodiesterase inhibitor
5338	-22.37	cp	BRD-A81795050	U-18666A	Oxidosqualene cyclase inhibitor
5337	-22.33	cp	BRD-K36862742	hydroflumethiazide	Sodium/potassium/chloride transporter inhibitor
5328	-22.02	cp	BRD-K78278890	NM-PP1	Mutant kinase inhibitor
5326	-21.97	cp	BRD-A64479082	quinidine	Sodium channel blocker
5322	-21.83	cp	BRD-A56020723	CA-074-Me	Cathepsin inhibitor
5317	-21.66	cp	BRD-K20338176	cefaclor	Bacterial cell wall synthesis inhibitor
5314	-21.52	cp	BRD-K01493881	apigenin	Casein kinase inhibitor
5308	-21.42	cp	BRD-K15502390	nevirapine	Reverse transcriptase inhibitor
5304	-21.29	cp	BRD-K98684188	GSK-0660	PPAR receptor antagonist
5296	-20.82	cp	BRD-K28667196	fillalbin	Increases arterial blood pressure
5293	-20.76	cp	BRD-K38477985	malonoben	Protein tyrosine kinase inhibitor
5284	-20.51	cp	BRD-K93325701	damnacanthal	SRC inhibitor
5276	-20.19	cp	BRD-K96471533	nitazoxanide	Pyruvate ferredoxin oxidoreductase inhibitor
5273	-19.99	cp	BRD-K17415526	tyrphostin-AG-835	Protein tyrosine kinase inhibitor
5272	-19.97	cp	BRD-K78838262	austricine	Hypolipidemic
5267	-19.92	cp	BRD-A94756469	digoxin	ATPase inhibitor
5262	-19.84	cp	BRD-K21520694	sulfacetamide	PABA antagonist
5261	-19.83	cp	BRD-K87048468	RS-102221	Serotonin receptor antagonist
5260	-19.79	cp	BRD-A25576662	streptozotocin	DNA alkylating agent
5259	-19.76	cp	BRD-A73605923	mocimycin	Protein synthesis inhibitor
5256	-19.63	cp	BRD-K26997899	SA-792574	Microtubule inhibitor
5254	-19.6	cp	BRD-K63979671	etifenin	Compound used in hepatobiliary scans of the liver
5253	-19.55	cp	BRD-K80970344	pyrrolidine-dithiocarbamate	NFkB pathway inhibitor
5247	-19.35	cp	BRD-K94176593	TWS-119	Glycogen synthase kinase inhibitor
5246	-19.27	cp	BRD-K81169441	cerivastatin	HMGCR inhibitor
5241	-19.08	cp	BRD-K80348542	cephaeline	Protein synthesis inhibitor
5229	-18.7	cp	BRD-A93236127	digitoxin	ATPase inhibitor
5227	-18.65	cp	BRD-K87919739	tyrphostin-AG-825	Receptor tyrosine protein kinase inhibitor
5224	-18.59	cp	BRD-K65331431	retinyl	vitamin analog
5222	-18.52	cp	BRD-K35559145	levomepromazine	Dopamine receptor antagonist
5221	-18.45	cp	BRD-K86003836	flubendazole	Tubulin inhibitor
5218	-18.38	cp	BRD-K09549677	mibefradil	T-type calcium channel blocker
5210	-18.24	cp	BRD-K55424922	anpirtoline	Serotonin receptor agonist
5205	-17.98	cp	BRD-K39111395	BCL2-inhibitor	BCL inhibitor
5202	-17.77	cp	BRD-K11163873	phenanthridone	PARP inhibitor
5201	-17.76	cp	BRD-K94080537	diethyltoluamide	DEET activator of fly antenna ionotropic receptor IR40a
5199	-17.67	cp	BRD-K81847782	scandenin	Plant compound with antimicrobial activity
5197	-17.65	cp	BRD-A42831637	tetrahydrocannabinol-7-oic-acid	Anti-inflammatory
5196	-17.63	cp	BRD-A11678676	wortmannin	PI3K inhibitor
5193	-17.49	cp	BRD-K72034655	peucedanin	Apoptosis stimulant
5190	-17.46	cp	BRD-K16664969	GTP-14564	FLT3 inhibitor
5189	-17.44	cp	BRD-K59597909	phenothiazine	Dopamine receptor antagonist
5188	-17.4	cp	BRD-K92678294	irilin-a	Isoflavone
5185	-17.37	cp	BRD-K08554278	bisbenzimide	DNA binding agent
5174	-17.06	cp	BRD-A83695761	chromanol	Potassium channel blocker
5171	-17.05	cp	BRD-K53959060	indirubin	CDK inhibitor
5170	-16.98	cp	BRD-K78659596	MLN-2238	Proteasome inhibitor
5165	-16.77	cp	BRD-A12016240	LY-278584	Serotonin receptor antagonist
5156	-16.48	cp	BRD-K37312348	kenpaullone	CDK inhibitor
5152	-16.36	cp	BRD-K06221026	DUP-697	Cyclooxygenase inhibitor
5146	-16.29	cp	BRD-K16551401	PNU-22394	Serotonin receptor agonist
5145	-16.23	cp	BRD-K73589491	nizatidine	Histamine receptor antagonist
5144	-16.22	cp	BRD-K50866992	tropisetron	Serotonin receptor antagonist
5143	-16.11	cp	BRD-K40624912	ZM-39923	JAK inhibitor
5142	-16.09	cp	BRD-K96527333	dehydroisoandosterone	GABA receptor modulator
5139	-16.02	cp	BRD-A15914070	4-hydroxy-2-nonenal	Cytotoxic lipid peroxidation product
5137	-15.97	cp	BRD-K67831364	ZM-323881	VEGFR inhibitor
5128	-15.73	cp	BRD-K86204871	terconazole	Sterol demethylase inhibitor
5127	-15.69	cp	BRD-A80502530	cinobufagin	ATPase inhibitor
5126	-15.68	cp	BRD-K53220666	trimetozine	Sedative
5125	-15.5	cp	BRD-K49456190	prima-1-met	thioredoxin inhibitor
5123	-15.41	cp	BRD-K03406345	azacitidine	DNA methyltransferase inhibitor
5113	-15.18	cp	BRD-K04046242	equilin	Estrogen receptor agonist
5114	-15.18	cp	BRD-K42452249	EO-1428	p38 MAPK inhibitor
5112	-15.12	cp	BRD-A45543382	metrizamide	Radiopaque medium
5110	-15.05	cp	BRD-A75769826	SDM25N	Opioid receptor antagonist
5101	-14.67	cp	BRD-K11540476	EMF-BCA1-64	Caspase inhibitor
5091	-14.31	cp	BRD-K18855837	varenicline	Acetylcholine receptor agonist
5090	-14.3	cp	BRD-K67298865	SB-431542	TGF beta receptor inhibitor
5088	-14.25	cp	BRD-K54704028	BAY-36-7620	Glutamate receptor antagonist
5086	-14.13	cp	BRD-K64052750	gefitinib	EGFR inhibitor
5084	-14.11	cp	BRD-K70358946	aripiprazole	Serotonin receptor agonist
5083	-14.07	cp	BRD-A70514680	articaine	Local anesthetic
5078	-13.85	cp	BRD-K68407802	KIN001-055	EGFR inhibitor
5062	-13.59	cp	BRD-K32610195	androstenedione	Cytochrome P450 inhibitor
5048	-13.16	cp	BRD-A34208323	VU-0404997-2	Glutamate receptor modulator
5045	-13.04	cp	BRD-K77793136	hydroxyfasudil	Rho associated kinase inhibitor
5043	-12.99	cp	BRD-K85090592	pilocarpine	Acetylcholine receptor agonist
5039	-12.87	cp	BRD-A84481105	thioridazine	Dopamine receptor antagonist
5038	-12.81	cp	BRD-K01292756	pimozide	Dopamine receptor antagonist
5037	-12.79	cp	BRD-K81225797	SCH-58261	Adenosine receptor antagonist
5036	-12.75	cp	BRD-K76698671	HNHA	HDAC inhibitor
5033	-12.68	cp	BRD-K11717138	benzbromarone	Chloride channel blocker
5031	-12.66	cp	BRD-K09255212	clioquinol	Chelating agent
5030	-12.65	cp	BRD-A03216249	mepivacaine	Potassium channel blocker
5024	-12.42	cp	BRD-K63606607	bufalin	ATPase inhibitor
5020	-12.32	cp	BRD-K82484965	carmoxirole	Dopamine receptor agonist
5015	-12.18	cp	BRD-A08709697	heliotrine	Pyrrolizidine alkaloid
5012	-12.13	cp	BRD-A10070317	propranolol	Adrenergic receptor antagonist
4998	-11.73	cp	BRD-K38436528	imipramine	Norepinephrine reuptake inhibitor
4995	-11.67	cp	BRD-A16694057	bisphenol-a	PPAR receptor antagonist
4994	-11.66	cp	BRD-K64881305	ispinesib	Kinesin-like spindle protein inhibitor
4989	-11.59	cp	BRD-K13571841	pepstatin	Aspartic protease inhibitor
4974	-11.21	cp	BRD-K33308633	INCA-6	Calcineurin inhibitor
4969	-11.07	cp	BRD-K51575138	TPCA-1	IKK inhibitor
4959	-10.78	cp	BRD-K11107424	tiotidine	Histamine receptor antagonist
4942	-10.22	cp	BRD-K17306061	aprepitant	Tachykinin antagonist
4940	-10.17	cp	BRD-K75181824	acetyl-geranygeranyl-cysteine	Inhibitor of methyl esterification of geranylgeranylated proteins
4932	-9.98	cp	BRD-K19462402	buflomedil	Adrenergic receptor antagonist
4914	-9.41	cp	BRD-A26845397	isamoltan	Adrenergic receptor antagonist
4912	-9.32	cp	BRD-K12079898	PD-160170	Neuropeptide receptor antagonist
4908	-9.22	cp	BRD-A79314293	cephalosporanic-acid	Bacterial cell wall synthesis inhibitor
4906	-9.17	cp	BRD-A36066264	estradiol-benzoate	Estrogen receptor agonist
4904	-9.1	cp	BRD-A37837077	cyclazosin	Adrenergic receptor antagonist
4901	-9.06	cp	BRD-A35033682	eriodictyol	Cytochrome P450 inhibitor
4902	-9.06	cp	BRD-K68264559	brimonidine	Adrenergic receptor agonist
4893	-8.78	cp	BRD-K66707493	lawsone	Coloring agent
4885	-8.64	cp	BRD-K51751936	alfadolone	GABA receptor agonist
4884	-8.57	cp	BRD-A76093993	cromakalim	Potassium channel activator
4882	-8.54	cp	BRD-K73999723	telmisartan	Angiotensin receptor antagonist
4876	-8.44	cp	BRD-K87024524	phenelzine	Monoamine oxidase inhibitor
4875	-8.39	cp	BRD-A93424738	dexamethasone	Glucocorticoid receptor agonist
4870	-8.32	cp	BRD-K08287586	butylparaben	DNA synthesis inhibitor
4868	-8.28	cp	BRD-K27737647	H-89	PKA inhibitor
4862	-8.15	cp	BRD-A92177080	betamethasone	Glucocorticoid receptor agonist
4861	-8.09	cp	BRD-A26711594	nicardipine	Calcium channel blocker
4859	-7.99	cp	BRD-K68336408	tyrphostin-AG-1478	EGFR inhibitor
4857	-7.84	cp	BRD-K28143534	cyproheptadine	Histamine receptor antagonist
4845	-7.51	cp	BRD-K72093121	vidarabine	Antiviral
4832	-7.25	cp	BRD-K19605405	ZM-241385	Adenosine receptor antagonist
4829	-7.19	cp	BRD-K42095107	daidzein	Estrogen receptor agonist
4827	-7.18	cp	BRD-A90799790	isradipine	Calcium channel blocker
4825	-7.11	cp	BRD-A75478957	PD-166793	Metalloproteinase inhibitor
4823	-7.06	cp	BRD-A17655518	ibuprofen	Cyclooxygenase inhibitor
4818	-7.01	cp	BRD-K83144676	olmesartan	Angiotensin antagonist
4802	-6.6	cp	BRD-K95921201	reserpine	Vesicular monoamine transporter inhibitor
4793	-5.92	cp	BRD-K37848908	ceforanide	Penicillin binding protein inhibitor
4790	-5.86	cp	BRD-K67578145	GDC-0879	RAF inhibitor
4787	-5.8	cp	BRD-K17497770	butein	EGFR inhibitor
4788	-5.8	cp	BRD-A84189516	baccatin-III	Paclitaxel precursor
4783	-5.73	cp	BRD-A02990301	lofexidine	Adrenergic receptor agonist
4775	-5.64	cp	BRD-K66175015	afatinib	EGFR inhibitor
4776	-5.64	cp	BRD-A10420615	cyclopiazonic-acid	ATPase inhibitor
4772	-5.6	cp	BRD-K64857848	XMD-885	Leucine rich repeat kinase inhibitor
4767	-5.5	cp	BRD-K60230970	MG-132	Proteasome inhibitor
4758	-5.2	cp	BRD-K31843556	T-0070907	PPAR receptor antagonist
4754	-5	cp	BRD-K47761761	PD-168077	Dopamine receptor agonist
4739	-4.58	cp	BRD-K85015012	NNC-05-2090	GAT inhibitor
4736	-4.26	cp	BRD-A51382177	fosinopril	ACE inhibitor
4727	-3.99	cp	BRD-K80639402	SB-258585	Serotonin receptor antagonist
4718	-3.66	cp	BRD-K72783841	tyrphostin-AG-555	EGFR inhibitor
4717	-3.61	cp	BRD-K82746043	navitoclax	BCL inhibitor
4708	-3.28	cp	BRD-K35430135	SR-59230A	Adrenergic receptor antagonist
4675	-0.53	cp	BRD-K99922388	DPO-1	Potassium channel blocker
4674	-0.21	cp	BRD-K82135108	elesclomol	Oxidative stress inducer
4667	1.3	cp	BRD-K50214219	CS-1657	PARP inhibitor
4660	1.83	cp	BRD-K20995441	U-54494A	Opioid receptor agonist
4651	2.11	cp	BRD-A39172021	ampiroxicam	Cyclooxygenase inhibitor
4641	2.42	cp	BRD-A47829399	artesunate	DNA synthesis inhibitor
4638	2.59	cp	BRD-A99571536	dubinidine	Anti-epileptic
4632	2.71	cp	BRD-K07888107	depudecin	HDAC inhibitor
4631	2.84	cp	BRD-A52193669	withaferin-a	IKK inhibitor
4627	2.94	cp	BRD-K92015269	GBR-12783	Dopamine uptake inhibitor
4616	3.34	cp	BRD-K82865713	prostaglandin-b2	cAMP inhibitor
4610	3.55	cp	BRD-K99946902	hexylresorcinol	Local anesthetic
4608	3.56	cp	BRD-A11007541	BCI-hydrochloride	Protein phosphatase inhibitor
4600	3.77	cp	BRD-K06208435	YS-035	Calcium channel blocker
4595	3.84	cp	BRD-K61993165	niacin	NAD precursor with lipid lowering effects
4593	4	cp	BRD-A59303141	quinethazone	Thiazide diuretic
4592	4.02	cp	BRD-A70407468	PSB-36	Adenosine receptor antagonist
4589	4.21	cp	BRD-K44442813	pidotimod	Interferon receptor agonist
4576	4.59	cp	BRD-A65145453	ATPA	Glutamate receptor agonist
4572	4.77	cp	BRD-K23583188	lavendustin-a	EGFR inhibitor
4566	4.97	cp	BRD-K79092138	nitrofural	Bacterial DNA inhibitor
4559	5.18	cp	BRD-K97309399	thiothixene	Dopamine receptor antagonist
4555	5.24	cp	BRD-A30435184	metergoline	Dopamine receptor agonist
4550	5.42	cp	BRD-K62996583	lidoflazine	Calcium channel blocker
4548	5.46	cp	BRD-K04414442	SB-222200	Tachykinin antagonist
4545	5.54	cp	BRD-K73293050	WZ-3146	EGFR inhibitor
4541	5.6	cp	BRD-K89162000	tandutinib	FLT3 inhibitor
4529	5.91	cp	BRD-K88849294	lobaric-acid	Tyrosine phosphatase inhibitor
4520	6.1	cp	BRD-K09778810	FGIN-1-27	Inositol monophosphatase inhibitor
4514	6.17	cp	BRD-A43150328	penicillic-acid	other antibiotic
4512	6.24	cp	BRD-K08998509	fananserin	Dopamine receptor antagonist
4507	6.4	cp	BRD-K50938786	ropivacaine	Sodium channel blocker
4506	6.41	cp	BRD-K77171813	proxyfan	Histamine receptor modulator
4501	6.64	cp	BRD-K41445866	alfaxalone	Chloride channel agonist
4498	6.7	cp	BRD-K57546357	prunetin	Breast cancer resistance protein inhibitor
4493	6.85	cp	BRD-A41304429	practolol	Adrenergic receptor antagonist
4491	6.87	cp	BRD-A70268693	PG-9	Acetylcholine receptor agonist
4482	7.05	cp	BRD-K46424862	hymecromone	Monoamine oxidase inhibitor
4469	7.39	cp	BRD-K73391359	quinisocaine	Local anesthetic
4463	7.5	cp	BRD-K84595254	strophanthidin	ATPase inhibitor
4460	7.65	cp	BRD-K81855038	roxatidine	Histamine receptor antagonist
4457	7.71	cp	BRD-K01555864	dibenzoylmethane	Antineoplastic
4442	8.01	cp	BRD-K79116891	proxymetacaine	Sodium channel blocker
4433	8.17	cp	BRD-A54927599	KF-38789	P-selectin inhibitor
4425	8.44	cp	BRD-A16934955	nalbuphine	Opioid receptor agonist
4421	8.54	cp	BRD-A93255169	thalidomide	TNF production inhibitor
4419	8.59	cp	BRD-A09539288	homatropine	Acetylcholine receptor antagonist
4413	8.74	cp	BRD-K64044582	linoleamide	ACAT inhibitor
4410	8.81	cp	BRD-K18523449	mestanolone	Androgenic steroid
4405	8.94	cp	BRD-K39670393	amthamine	Histamine receptor agonist
4401	9.02	cp	BRD-K90259198	W-7	Calmodulin antagonist
4398	9.05	cp	BRD-K15715913	fluperlapine	Serotonin receptor antagonist
4395	9.12	cp	BRD-A71459254	cymarin	ATPase inhibitor
4394	9.14	cp	BRD-K67680372	CI-966	GAT inhibitor
4392	9.21	cp	BRD-K75615183	talipexole	Adrenergic receptor agonist
4388	9.26	cp	BRD-K12120659	GR-144053	Integrin antagonist
4387	9.29	cp	BRD-K67439147	SIB-1893	Glutamate receptor antagonist
4381	9.35	cp	BRD-K62959606	sphingosine	Ceramidase inhibitor
4380	9.37	cp	BRD-K26818574	BIX-01294	Histone lysine methyltransferase inhibitor
4378	9.42	cp	BRD-K60298136	ITE	Aryl hydrocarbon receptor agonist
4374	9.53	cp	BRD-K52020312	metronidazole	DNA inhibitor
4370	9.61	cp	BRD-K19227686	phenolphthalein	Indicator dye
4366	9.72	cp	BRD-U33728988	QL-X-138	MTOR inhibitor
4364	9.73	cp	BRD-K81729199	AQ-RA741	Acetylcholine receptor antagonist
4357	9.79	cp	BRD-K20742498	RS-39604	Serotonin receptor antagonist
4342	10.21	cp	BRD-A31575449	CGP-20712	Adrenergic receptor antagonist
4338	10.25	cp	BRD-A30655177	LFM-A13	BTK inhibitor
4336	10.28	cp	BRD-A72758037	asiatic-acid	Apoptosis stimulant
4333	10.31	cp	BRD-K24526313	levcromakalim	Potassium channel activator
4329	10.4	cp	BRD-K68402494	ML-9	Myosin light chain kinase inhibitor
4318	10.61	cp	BRD-K08219523	5-nonyloxytryptamine	Serotonin receptor agonist
4310	10.74	cp	BRD-K29950728	clomifene	Estrogen receptor antagonist
4308	10.75	cp	BRD-K83988098	alvespimycin	HSP inhibitor
4307	10.76	cp	BRD-K54330070	SB-202190	p38 MAPK inhibitor
4303	10.8	cp	BRD-A69960130	bromocriptine	Dopamine receptor agonist
4294	11.02	cp	BRD-A68589262	troxipide	Glucosamine synthetase stimulant
4281	11.5	cp	BRD-A28970875	puromycin	Protein synthesis inhibitor
4277	11.61	cp	BRD-K15868788	SDZ-205-557	Serotonin receptor antagonist
4276	11.62	cp	BRD-K09132007	D-4476	TGF beta receptor inhibitor
4275	11.65	cp	BRD-K86600316	RS-79948	Adrenergic receptor antagonist
4265	11.81	cp	BRD-A00100033	nifurtimox	DNA inhibitor
4256	12.16	cp	BRD-K10870738	CDC	Lipoxygenase inhibitor
4253	12.23	cp	BRD-K96319534	phentermine	Dopamine uptake inhibitor
4243	12.48	cp	BRD-K29905972	axitinib	PDGFR receptor inhibitor
4242	12.52	cp	BRD-K70914287	BIBX-1382	EGFR inhibitor
4238	12.58	cp	BRD-K17743697	KB-R7943	Sodium/calcium exchange inhibitor
4236	12.67	cp	BRD-K82147103	lofepramine	Norepinephrine reuptake inhibitor
4232	12.79	cp	BRD-K00532621	midazolam	Benzodiazepine receptor agonist
4233	12.79	cp	BRD-K40965114	cyanopindolol	Adrenergic receptor antagonist
4230	12.85	cp	BRD-K65639003	icariin	Phosphodiesterase inhibitor
4225	12.99	cp	BRD-A54845972	dihydroergotamine	Serotonin receptor agonist
4220	13.1	cp	BRD-A01593789	chlormadinone	5-alpha reductase inhibitor
4218	13.11	cp	BRD-K67043667	altretamine	DNA synthesis inhibitor
4214	13.14	cp	BRD-K95763993	trapidil	PDGFR receptor inhibitor
4208	13.29	cp	BRD-K51918615	iodophenpropit	Histamine receptor antagonist
4206	13.3	cp	BRD-K32645441	dipropyl-5ct	Serotonin receptor agonist
4207	13.3	cp	BRD-A56012032	thiorphan	Membrane metalloendopeptidase inhibitor
4183	13.84	cp	BRD-A43331270	niguldipine	Calcium channel blocker
4179	13.92	cp	BRD-K83023055	GR-135531	Melatonin receptor agonist
4177	13.98	cp	BRD-A58157837	butabindide	Tripeptidyl peptidase inhibitor
4169	14.13	cp	BRD-K15108141	gemcitabine	Ribonucleotide reductase inhibitor
4168	14.17	cp	BRD-K66019333	oxantel	Anthelmintic
4167	14.23	cp	BRD-K92000912	AM-251	Cannabinoid receptor antagonist
4164	14.26	cp	BRD-K60460488	nelfinavir	HIV protease inhibitor
4159	14.44	cp	BRD-K66956375	oleoylethanolamide	Cannabinoid receptor agonist
4155	14.56	cp	BRD-K44876623	zolpidem	Benzodiazepine receptor agonist
4150	14.64	cp	BRD-A49765801	fludroxycortide	Glucocorticoid receptor agonist
4146	14.67	cp	BRD-K40919711	BAPTA-AM	Potassium channel blocker
4144	14.74	cp	BRD-K35458079	edaravone	Nootropic agent
4127	15.23	cp	BRD-A12560204	nitrendipine	Calcium channel blocker
4126	15.28	cp	BRD-A41450521	tosufloxacin	Bacterial DNA gyrase inhibitor
4121	15.38	cp	BRD-K80725632	lavendustin-c	EGFR inhibitor
4111	15.67	cp	BRD-A49225603	alimemazine	Histamine receptor agonist
4107	15.75	cp	BRD-A15131297	benazepril	ACE inhibitor
4106	15.8	cp	BRD-K15791587	L-733060	Tachykinin antagonist
4103	15.83	cp	BRD-A73741725	exemestane	Aromatase inhibitor
4101	15.86	cp	BRD-K26573499	DMAB-anabaseine	Adrenergic receptor agonist
4098	15.96	cp	BRD-K93280214	gabazine	GABA receptor antagonist
4095	16.02	cp	BRD-K12906962	dichlorobenzamil	Sodium/calcium exchange inhibitor
4092	16.13	cp	BRD-K43796186	benzyl-quinazolin-4-yl-amine	EGFR inhibitor
4088	16.27	cp	BRD-K47936004	piribedil	Dopamine receptor agonist
4085	16.35	cp	BRD-A83937277	mephenytoin	Hydantoin antiepileptic
4082	16.53	cp	BRD-A94413429	NTNCB	Neuropeptide receptor antagonist
4076	16.62	cp	BRD-A72711497	lasalocid	Bacterial permeability inducer
4075	16.67	cp	BRD-K63504947	semaxanib	VEGFR inhibitor
4068	16.79	cp	BRD-A95513702	androsta-1,4-dien-3,17-dione	Aromatase inhibitor
4063	16.99	cp	BRD-A56987319	SQ-22536	Adenylyl cyclase inhibitor
4060	17.06	cp	BRD-K73982490	BI-78D3	JNK inhibitor
4058	17.12	cp	BRD-K99498722	NPI-2358	Tubulin inhibitor
4055	17.13	cp	BRD-K35629949	SR-27897	CCK receptor antagonist
4054	17.15	cp	BRD-K43290182	Ro-04-6790	Serotonin receptor antagonist
4044	17.41	cp	BRD-K76304753	phenazopyridine	Local anesthetic
4040	17.46	cp	BRD-K06792661	narciclasine	Coflilin signaling pathway activator
4037	17.6	cp	BRD-A90131694	alclometasone	Glucocorticoid receptor agonist
4036	17.61	cp	BRD-K50660797	epicatechin	Bacterial DNA gyrase inhibitor
4034	17.65	cp	BRD-K14767410	SC-560	Cyclooxygenase inhibitor
4027	17.83	cp	BRD-K62858456	lomerizine	Calcium channel blocker
4022	17.95	cp	BRD-K02950022	BMS-299897	Gamma secretase inhibitor
4014	18.1	cp	BRD-K47598052	PP-1	SRC inhibitor
4012	18.12	cp	BRD-A45499626	UBP-302	Glutamate receptor antagonist
4013	18.12	cp	BRD-K45435259	SCH-23390	Dopamine receptor antagonist
4009	18.13	cp	BRD-K67277431	picotamide	Thromboxane receptor antagonist
4011	18.13	cp	BRD-K07881437	danusertib	Aurora kinase inhibitor
4001	18.29	cp	BRD-K28307902	flutamide	Androgen receptor antagonist
4002	18.29	cp	BRD-K10573841	tunicamycin	GLCNAC phosphotransferase inhibitor
3996	18.55	cp	BRD-K57304726	PRE-084	Sigma receptor agonist
3993	18.61	cp	BRD-A51410489	yohimbine	Adrenergic receptor antagonist
3991	18.66	cp	BRD-K54759182	dosulepin	Norepinephrine reuptake inhibitor
3982	18.78	cp	BRD-K24201553	SB-269970	Serotonin receptor antagonist
3981	18.79	cp	BRD-A75402480	desoxycorticosterone	Mineralocorticoid receptor agonist
3975	18.85	cp	BRD-K96799727	pifithrin-mu	HSP inhibitor
3977	18.85	cp	BRD-K67844266	MLN-4924	Nedd activating enzyme inhibitor
3971	18.89	cp	BRD-K83010055	VU-0415374-1	Glutamate receptor modulator
3964	19.12	cp	BRD-K20655524	mefexamide	Psychoactive drug
3959	19.22	cp	BRD-K17008822	BD-1008	Sigma receptor antagonist
3956	19.3	cp	BRD-K79254416	decitabine	DNA methyltransferase inhibitor
3948	19.48	cp	BRD-A70083328	secnidazole	Acetylcholinesterase inhibitor
3945	19.57	cp	BRD-K90543092	levonorgestrel	Estrogen receptor agonist
3941	19.65	cp	BRD-K27721098	clopidogrel	Purinergic receptor antagonist
3940	19.68	cp	BRD-K25311561	KU-55933	ATM kinase inhibitor
3936	19.85	cp	BRD-K77677632	SB-200646	Serotonin receptor antagonist
3935	19.87	cp	BRD-K71823332	epothilone-a	Microtubule stabilizing agent
3934	19.88	cp	BRD-K87696786	LY-456236	Glutamate receptor antagonist
3927	20.1	cp	BRD-K89997465	chlorpromazine	Dopamine receptor antagonist
3924	20.18	cp	BRD-A62021152	WAY-161503	Serotonin receptor agonist
3922	20.28	cp	BRD-K46678324	RHO-kinase-inhibitor-II	Rho associated kinase inhibitor
3912	20.5	cp	BRD-A91008255	bepridil	Calcium channel blocker
3911	20.53	cp	BRD-K39983086	loteprednol	Glucocorticoid receptor agonist
3907	20.64	cp	BRD-K36864847	BD-1047	Adrenergic receptor antagonist
3899	20.82	cp	BRD-K93645900	tadalafil	Phosphodiesterase inhibitor
3895	20.91	cp	BRD-K50168500	canertinib	EGFR inhibitor
3891	20.96	cp	BRD-K70778732	trazodone	Adrenergic receptor antagonist
3892	20.96	cp	BRD-K03319035	maprotiline	Norepinephrine reuptake inhibitor
3886	21.08	cp	BRD-K89055274	alverine	Muscle relaxant
3878	21.22	cp	BRD-K69195780	NAN-190	Serotonin receptor agonist
3875	21.3	cp	BRD-K14441456	tyrphostin-AG-556	EGFR inhibitor
3873	21.35	cp	BRD-K37814297	acepromazine	Dopamine receptor antagonist
3870	21.43	cp	BRD-K04993501	cefixime	Bacterial cell wall synthesis inhibitor
3862	21.52	cp	BRD-K02953697	naringin	Cytochrome P450 inhibitor
3851	21.75	cp	BRD-K88677950	PD-198306	MAP kinase inhibitor
3839	21.92	cp	BRD-A53077924	tianeptine	Selective serotonin reuptake enhancer (SSRE)
3834	22.1	cp	BRD-K94832621	Y-134	Estrogen receptor antagonist
3828	22.26	cp	BRD-K10705233	GW-405833	Cannabinoid receptor agonist
3821	22.48	cp	BRD-A63998256	helveticoside	ATPase inhibitor
3819	22.58	cp	BRD-K33864865	LY-225910	CCK receptor antagonist
3818	22.59	cp	BRD-K22227508	targinine	Nitric oxide synthase inhibitor
3817	22.67	cp	BRD-K68143200	SA-792541	CDC inhibitor
3812	22.75	cp	BRD-K83302049	protopine	Histamine receptor antagonist
3809	22.81	cp	BRD-K36009368	NNC-63-0532	Opioid receptor agonist
3811	22.81	cp	BRD-A77291778	cyclopentolate	Acetylcholine receptor antagonist
3806	22.83	cp	BRD-K96720755	relcovaptan	Vasopressin receptor antagonist
3801	22.93	cp	BRD-K31987754	oleylethanolamide	Cannabinoid receptor agonist
3798	23	cp	BRD-K73395020	SA-1478088	-666
3796	23.03	cp	BRD-K74733595	APHA-compound-8	HDAC inhibitor
3795	23.05	cp	BRD-K81528515	nilotinib	ABL inhibitor
3789	23.13	cp	BRD-K54142781	cirazoline	Adrenergic receptor agonist
3778	23.34	cp	BRD-K01648091	LE-300	Dopamine receptor antagonist
3777	23.36	cp	BRD-K08640512	RS-100329	Adrenergic receptor antagonist
3768	23.47	cp	BRD-M45964048	verteporfin	Photosensitizing agent
3760	23.7	cp	BRD-A91866971	SQ-29548	Thromboxane receptor antagonist
3756	23.8	cp	BRD-K30296925	flavokavain-b	Antineoplastic
3751	23.89	cp	BRD-K66412701	pazufloxacin	Topoisomerase inhibitor
3748	23.91	cp	BRD-K77771411	moxonidine	Imidazoline receptor agonist
3745	23.99	cp	BRD-K39965020	doconexent	PPAR receptor agonist
3741	24.03	cp	BRD-K00662280	CL-218872	GABA receptor agonist
3737	24.08	cp	BRD-K37561857	zardaverine	Phosphodiesterase inhibitor
3735	24.09	cp	BRD-K92760278	riboflavin	Vitamin B
3736	24.09	cp	BRD-A55416093	colforsin	Adenylyl cyclase activator
3727	24.18	cp	BRD-A96107863	nisoldipine	Calcium channel blocker
3723	24.27	cp	BRD-A82371568	clofarabine	Ribonucleoside reductase inhibitor
3720	24.33	cp	BRD-A68929948	DAPT-GSI-IX	Gamma secretase inhibitor
3718	24.36	cp	BRD-A99449986	MT-21	Caspase activator
3713	24.42	cp	BRD-K33312228	halometasone	Glucocorticoid receptor agonist
3712	24.46	cp	BRD-K68488863	ENMD-2076	FLT3 inhibitor
3711	24.49	cp	BRD-K67017579	cilostazol	Phosphodiesterase inhibitor
3709	24.57	cp	BRD-A93477898	PETCM	Caspase activator
3706	24.68	cp	BRD-A55946879	BW-B70C	Lipoxygenase inhibitor
3703	24.7	cp	BRD-A92630576	trimebutine	Opioid receptor agonist
3704	24.7	cp	BRD-K97509413	coumestrol	Estrogen receptor agonist
3700	24.75	cp	BRD-K51671335	sulpiride	Dopamine receptor antagonist
3698	24.77	cp	BRD-K37289225	clozapine	Dopamine receptor antagonist
3692	24.91	cp	BRD-K09497549	kawain	Calcium channel modulator
3690	24.98	cp	BRD-A65282128	cefazolin	Bacterial cell wall synthesis inhibitor
3687	25.03	cp	BRD-A80638690	floxuridine	DNA synthesis inhibitor
3679	25.33	cp	BRD-K50464341	berbamine	Calmodulin antagonist
3678	25.37	cp	BRD-K54094468	remoxipride	Dopamine receptor antagonist
3674	25.48	cp	BRD-A03623303	metoprolol	Adrenergic receptor antagonist
3667	25.71	cp	BRD-K80315159	DPPE	Histamine receptor antagonist
3664	25.74	cp	BRD-K25079130	avrainvillamide-analog-4	nucleophosmin inhibitor
3661	25.84	cp	BRD-K10860596	granisetron	Serotonin receptor antagonist
3655	26.16	cp	BRD-K84663978	trequinsin	Phosphodiesterase inhibitor
3653	26.27	cp	BRD-K45988865	tetramethylsilane	Internal standard for NMR spectroscopy
3651	26.32	cp	BRD-A55756846	H-7	PKA inhibitor
3648	26.42	cp	BRD-K95899059	LY-344864	Serotonin receptor agonist
3643	26.48	cp	BRD-K20285085	fostamatinib	SYK inhibitor
3638	26.55	cp	BRD-K97863768	prothionamide	Mycobacterium tuberculosis enoyl-[acyl-carrier-protein] reductase [NADH] (inhA) inhibitor
3636	26.64	cp	BRD-K66874953	pifithrin-alpha	TP53 inhibitor
3635	26.68	cp	BRD-A42571354	cetirizine	Histamine receptor antagonist
3633	26.7	cp	BRD-K99291625	SB-203580	p38 MAPK inhibitor
3629	26.76	cp	BRD-A49358627	ciprofibrate	PPAR receptor agonist
3628	26.8	cp	BRD-K16195444	oxymetazoline	Adrenergic receptor agonist
3623	26.9	cp	BRD-K46766488	S-14506	Serotonin receptor agonist
3622	27.03	cp	BRD-K09186807	KIN001-244	Phosphoinositide dependent kinase inhibitor
3620	27.1	cp	BRD-K04210847	tamoxifen	Estrogen receptor antagonist
3619	27.17	cp	BRD-K66615216	moxifloxacin	Bacterial DNA gyrase inhibitor
3618	27.25	cp	BRD-K40656405	L-165041	PPAR receptor agonist
3602	27.54	cp	BRD-K93332168	isocarboxazid	Monoamine oxidase inhibitor
3595	27.84	cp	BRD-A98283014	calmidazolium	Calcium channel blocker
3592	27.89	cp	BRD-K68620903	dydrogesterone	Progesterone receptor agonist
3582	28.17	cp	BRD-A95445494	maackiain	Sodium/glucose cotransporter inhibitor
3581	28.21	cp	BRD-K45068323	W-13	Calmodulin antagonist
3578	28.37	cp	BRD-A55913614	primaquine	Antimalarial
3577	28.38	cp	BRD-A16444946	acarbose	Glucosidase inhibitor
3574	28.43	cp	BRD-K23566484	nilutamide	Androgen receptor antagonist
3572	28.47	cp	BRD-K93658967	aloisine	CDK inhibitor
3568	28.52	cp	BRD-K85030058	benactyzine	Acetylcholine receptor antagonist
3567	28.54	cp	BRD-K39391626	ethylestrenol	Progesterone receptor agonist
3565	28.64	cp	BRD-A90311807	cilastatin	Dehydropeptidase inhibitor
3564	28.66	cp	BRD-A82590476	SDZ-NKT-343	Tachykinin antagonist
3549	29.01	cp	BRD-U37049823	HG-6-64-01	RAF inhibitor
3546	29.04	cp	BRD-K06147391	telenzepine	Acetylcholine receptor antagonist
3544	29.1	cp	BRD-A15530910	carpindolol	Adrenergic receptor antagonist
3542	29.18	cp	BRD-K78280988	anandamide	Cannabinoid receptor agonist
3536	29.31	cp	BRD-A47633927	NPC-15199	ICAM1 antagonist
3525	29.57	cp	BRD-K95202259	ML-3163	p38 MAPK inhibitor
3522	29.69	cp	BRD-K84709232	caffeic-acid	Lipoxygenase inhibitor
3519	29.83	cp	BRD-K26160755	RS-45041-190	Imidazoline receptor agonist
3515	29.88	cp	BRD-K43149758	myricetin	Androgen receptor agonist
3514	29.94	cp	BRD-A96456596	FPL-55712	Leukotriene receptor antagonist
3513	29.96	cp	BRD-K94841585	emodic-acid	Laxative
3510	30.06	cp	BRD-K77947974	fluspirilene	Dopamine receptor antagonist
3500	30.34	cp	BRD-K67637637	olopatadine	Histamine receptor antagonist
3492	30.49	cp	BRD-K41170226	deoxycholic-acid	G protein-coupled receptor agonist
3485	30.6	cp	BRD-A02481876	importazole	Importin-beta transport receptor inhibitor
3482	30.73	cp	BRD-K99174507	cardiogenol-c	Cardiomyogenesis inducer
3480	30.74	cp	BRD-A96799240	4-hydroxyretinoic-acid	Retinoid receptor binder
3481	30.74	cp	BRD-K41410256	balsalazide	Cyclooxygenase inhibitor
3477	30.79	cp	BRD-A72066420	mifobate	PPAR receptor antagonist
3474	30.92	cp	BRD-K37798499	etoposide	Topoisomerase inhibitor
3473	30.95	cp	BRD-K59522102	piperine	Monoamine oxidase inhibitor
3471	30.98	cp	BRD-K50325075	UCL-2077	Slow after hyperpolarization channel blocker
3466	31.07	cp	BRD-K08996725	zolantidine	Histamine receptor antagonist
3459	31.23	cp	BRD-K04111260	raclopride	Dopamine receptor antagonist
3458	31.26	cp	BRD-A49906757	scopolamine	Acetylcholine receptor antagonist
3453	31.37	cp	BRD-A31159102	fluoxetine	Selective serotonin reuptake inhibitor (SSRI)
3449	31.48	cp	BRD-K49668410	clarithromycin	Bacterial 50S ribosomal subunit inhibitor
3447	31.5	cp	BRD-K52735702	cefdinir	Bacterial cell wall synthesis inhibitor
3442	31.63	cp	BRD-K26521938	dinoprostone	Prostanoid receptor agonist
3438	31.71	cp	BRD-K64755930	etazolate	Phosphodiesterase inhibitor
3432	31.83	cp	BRD-K20141153	atomoxetine	Norepinephrine transporter inhibitor
3428	31.9	cp	BRD-A02367930	ethinyl-estradiol	DNA directed DNA polymerase stimulant
3422	32.1	cp	BRD-K11630072	carmofur	Thymidylate synthase inhibitor
3418	32.22	cp	BRD-A74907996	equol	Estrogen receptor agonist
3416	32.29	cp	BRD-K45296539	ZD-7114	Adrenergic receptor agonist
3412	32.35	cp	BRD-K59469039	AG-879	Angiogenesis inhibitor
3411	32.39	cp	BRD-K84996949	sinensetin	Cyclooxygenase inhibitor
3409	32.52	cp	BRD-K74305673	IKK-2-inhibitor-V	IKK inhibitor
3404	32.68	cp	BRD-K01095011	finasteride	5-alpha reductase inhibitor
3398	32.84	cp	BRD-A26097136	bulleyaconitine-a	Non-opiod analgesic
3396	32.93	cp	BRD-A31801025	formestane	Aromatase inhibitor
3395	32.95	cp	BRD-K26117720	gingerol	Nitric oxide synthase inhibitor
3390	33	cp	BRD-K40902647	vincamine	Adrenergic receptor antagonist
3389	33.02	cp	BRD-K95609758	BMS-191011	Potassium channel activator
3388	33.05	cp	BRD-A34817987	itraconazole	Cytochrome P450 inhibitor
3387	33.06	cp	BRD-A97674275	ranolazine	Sodium channel blocker
3386	33.07	cp	BRD-K33860217	CP-94253	Serotonin receptor agonist
3379	33.33	cp	BRD-K81521265	dicyclohexylurea	Epoxide hydolase inhibitor
3377	33.42	cp	BRD-K89210380	biotin	Vitamin B
3374	33.48	cp	BRD-A55594068	vinblastine	Microtubule inhibitor
3368	33.54	cp	BRD-K50018155	RS-67506	Serotonin receptor partial agonist
3363	33.68	cp	BRD-K53263234	CITCO	CAR agonist
3362	33.69	cp	BRD-A35588707	teniposide	Topoisomerase inhibitor
3359	33.72	cp	BRD-K00486786	RO-08-2750	NGF binding inhibitor
3356	33.82	cp	BRD-K63430059	methoxsalen	DNA synthesis inhibitor
3350	33.95	cp	BRD-A48720949	testosterone	androgen receptor agonist
3339	34.28	cp	BRD-A19661776	mianserin	Serotonin receptor antagonist
3338	34.29	cp	BRD-K37792168	denbufylline	Phosphodiesterase inhibitor
3333	34.5	cp	BRD-K89930444	AG-592	Tyrosine kinase inhibitor
3328	34.65	cp	BRD-A04352665	maraviroc	CC chemokine receptor antagonist
3313	34.98	cp	BRD-A64933752	CV-1808	Adenosine receptor agonist
3300	35.46	cp	BRD-K28115081	apafant	Platelet activating factor receptor antagonist
3295	35.6	cp	BRD-K97181089	amiloride	Sodium channel blocker
3294	35.64	cp	BRD-K60640630	mometasone	Glucocorticoid receptor agonist
3292	35.73	cp	BRD-K71499074	diclofenamide	Carbonic anhydrase inhibitor
3288	35.93	cp	BRD-K29653726	topiramate	Carbonic anhydrase inhibitor
3273	36.33	cp	BRD-K95676198	JAK3-inhibitor-V	JAK inhibitor
3270	36.39	cp	BRD-K14807180	SB-221284	Serotonin receptor antagonist
3268	36.48	cp	BRD-K18316707	O-1918	Cannabinoid receptor antagonist
3265	36.58	cp	BRD-A26032986	zaldaride	Calmodulin antagonist
3261	36.66	cp	BRD-A58564983	selamectin	Nematocide
3257	36.77	cp	BRD-K68873215	phosphodiesterase-V-inhibitor-II	Phosphodiesterase inhibitor
3253	36.87	cp	BRD-M72442222	vicriviroc	CC chemokine receptor antagonist
3243	37.12	cp	BRD-A10903566	imiloxan	Adrenergic receptor antagonist
3240	37.23	cp	BRD-A00520476	otenzepad	Acetylcholine receptor antagonist
3239	37.25	cp	BRD-A71157293	fursultiamine	Vitamin B
3231	37.52	cp	BRD-K07237224	moclobemide	Monoamine oxidase inhibitor
3227	37.63	cp	BRD-K93480852	KN-93	Calcium-calmodulin dependent protein kinase inhibitor
3226	37.65	cp	BRD-A48570745	ivermectin	GABA receptor agonist
3224	37.66	cp	BRD-K15086322	JNJ-10191584	Histamine receptor antagonist
3223	37.68	cp	BRD-K51476772	ST-638	Tyrosine kinase inhibitor
3218	37.87	cp	BRD-K56745457	azauridine	Antiviral
3212	38.13	cp	BRD-K94887716	TFMPP	Serotonin receptor agonist
3210	38.17	cp	BRD-K36377456	marmesin	Angiogenesis inhibitor
3206	38.24	cp	BRD-K47192521	icosapent	Platelet aggregation inhibitor
3201	38.29	cp	BRD-A89337244	PD-102807	Acetylcholine receptor antagonist
3202	38.29	cp	BRD-A24817035	laudanosine	Central nervous system agent
3199	38.33	cp	BRD-A38747044	KU-14R	Imidazoline receptor ligand
3197	38.41	cp	BRD-A21858158	praziquantel	Anthelmintic
3195	38.46	cp	BRD-A02710418	meptazinol	Opioid receptor agonist
3193	38.52	cp	BRD-A78322124	dobutamine	Adrenergic receptor agonist
3188	38.65	cp	BRD-K32977963	eugenol	Androgen receptor antagonist
3189	38.65	cp	BRD-A00993607	alprenolol	Adrenergic receptor antagonist
3187	38.68	cp	BRD-A39747742	estradiol-valerate	Estrogen receptor agonist
3182	38.74	cp	BRD-A82656074	naltrindole	Opioid receptor antagonist
3179	38.79	cp	BRD-K63068307	ZSTK-474	PI3K inhibitor
3174	38.91	cp	BRD-K76133116	benzydamine	Membrane integrity inhibitor
3173	38.94	cp	BRD-K06593056	LE-135	Retinoid receptor agonist
3165	39.2	cp	BRD-K99616396	motesanib	KIT inhibitor
3164	39.27	cp	BRD-A70649075	sulconazole	Sterol demethylase inhibitor
3156	39.54	cp	BRD-K27499107	carbacyclin	IP receptor activator
3152	39.59	cp	BRD-A09056319	alfuzosin	Adrenergic receptor antagonist
3149	39.64	cp	BRD-K67445247	flurofamide	Urease inhibitor
3146	39.69	cp	BRD-K25310650	ormetoprim	Bacterial antifolate
3147	39.69	cp	BRD-K15916496	clotrimazole	Cytochrome P450 inhibitor
3141	39.82	cp	BRD-A01145011	zebularine	DNA methyltransferase inhibitor
3122	40.33	cp	BRD-K23383398	T-0901317	LXR agonist
3117	40.4	cp	BRD-K81876028	CP-93129	Serotonin receptor agonist
3108	40.78	cp	BRD-K91336023	mesulergine	Dopamine receptor agonist
3100	40.91	cp	BRD-A20131130	2',5'-dideoxyadenosine	Adenylyl cyclase inhibitor
3093	41.11	cp	BRD-K17378184	prestwick-559	Dopamine receptor agonist
3091	41.16	cp	BRD-K35723520	darinaparsin	Apoptosis stimulant
3089	41.19	cp	BRD-A11813248	AM-92016	Potassium channel blocker
3084	41.32	cp	BRD-K07212038	selinidin	Mast cell stabilizer
3079	41.5	cp	BRD-K14696368	9-methyl-5H-6-thia-4,5-diaza-chrysene-6,6-dioxide	NFkB pathway inhibitor
3078	41.51	cp	BRD-K60060639	methyllidocaine	antiarrhythmic medication
3073	41.58	cp	BRD-K67860401	AR-A014418	Glycogen synthase kinase inhibitor
3074	41.58	cp	BRD-K47679368	bromfenac	Cyclooxygenase inhibitor
3070	41.69	cp	BRD-K17705806	JTC-801	Opioid receptor antagonist
3063	41.84	cp	BRD-A50675702	fipronil	GABA gated chloride channel blocker
3062	41.85	cp	BRD-A85280935	quinpirole	Dopamine receptor agonist
3053	42.14	cp	BRD-U68942961	JW-7-24-1	LCK Inhibitor
3051	42.24	cp	BRD-K11801786	trimidox	Ribonucleotide reductase inhibitor
3049	42.29	cp	BRD-A31312900	montelukast	Leukotriene receptor antagonist
3048	42.33	cp	BRD-K81062487	taurocholic-acid	Bile acid
3047	42.36	cp	BRD-K00312224	PPT	Estrogen receptor agonist
3042	42.45	cp	BRD-K35960502	niclosamide	DNA replication inhibitor
3041	42.47	cp	BRD-K16478699	PLX-4720	RAF inhibitor
3039	42.49	cp	BRD-K06854232	AM-580	Retinoid receptor agonist
3037	42.53	cp	BRD-K04412738	tramadol	Norepinephrine reuptake inhibitor
3036	42.54	cp	BRD-A69512159	carbidopa	Aromatic L-amino acid decarboxylase inhibitor
3033	42.57	cp	BRD-K33211335	dextromethorphan	Glutamate receptor antagonist
3030	42.68	cp	BRD-K78294846	osthol	Calcium channel blocker
3029	42.69	cp	BRD-K96084870	DMBI	PDGFR receptor inhibitor
3027	42.73	cp	BRD-K55301415	abiraterone	17,20 lyase inhibitor
3025	42.8	cp	BRD-A80928489	1-monopalmitin	P-glycoprotein inhibitor
3024	42.82	cp	BRD-A84702196	penicillin	Bacterial cell wall synthesis inhibitor
3021	42.89	cp	BRD-K31283835	tofacitinib	JAK inhibitor
3020	42.92	cp	BRD-K64670467	JNJ-16259685	Glutamate receptor antagonist
3017	42.99	cp	BRD-K51290057	SA-792709	Retinoid receptor agonist
3016	43.03	cp	BRD-A92161634	scopoline	Acetylcholine receptor antagonist
3014	43.1	cp	BRD-K96271548	coumaric-acid	Antioxidant
3009	43.19	cp	BRD-K31792052	pifithrin	Interleukin receptor antagonist
3008	43.28	cp	BRD-A87848830	bimatoprost	Prostanoid receptor agonist
3006	43.31	cp	BRD-K76723084	isotretinoin	Retinoid receptor agonist
3003	43.38	cp	BRD-K49481516	galantamine	Acetylcholinesterase inhibitor
2999	43.45	cp	BRD-K15842202	eudesmic-acid	-666
2994	43.54	cp	BRD-K00959089	thenoyltrifluoroacetone	Chelating agent
2992	43.57	cp	BRD-K41903098	diphenoxylate	Opioid receptor agonist
2993	43.57	cp	BRD-K08206212	entecavir	Reverse transcriptase inhibitor
2989	43.61	cp	BRD-A78942461	ICI-118551	Adrenergic receptor antagonist
2988	43.63	cp	BRD-K12513978	fenbufen	Cyclooxygenase inhibitor
2982	43.72	cp	BRD-A32349859	methyl-angolensate	Apoptosis inhibitor
2981	43.84	cp	BRD-A87479750	tenidap	Cyclooxygenase inhibitor
2967	44.16	cp	BRD-A04756508	norgestimate	Progesterone receptor agonist
2963	44.24	cp	BRD-K10136726	tosyllysyl-chloromethyl-ketone	Chymotrypsin inhibitor
2962	44.26	cp	BRD-A20589515	dihydroxyphenylglycine	Glutamate receptor agonist
2961	44.32	cp	BRD-K48932581	cetraxate	Mucus protecting agent
2958	44.56	cp	BRD-K71860425	CDK2-5-inhibitor	CDK inhibitor
2955	44.63	cp	BRD-A60070924	alpha-estradiol	Estrogen receptor agonist
2953	44.7	cp	BRD-K34820100	tebuthiuron	Photosynthesis inhibitor
2945	44.84	cp	BRD-K73319509	PF-04217903	c-Met inhibitor
2942	44.93	cp	BRD-K28075147	biochanin-a	Estrogen receptor agonist
2941	44.96	cp	BRD-K53318339	vinpocetine	Phosphodiesterase inhibitor
2939	44.99	cp	BRD-K38305202	domperidone	Dopamine receptor antagonist
2938	45	cp	BRD-K95901403	XL-147	PI3K inhibitor
2935	45.08	cp	BRD-A27887842	prednisolone	Glucocorticoid receptor agonist
2929	45.15	cp	BRD-K02227374	milnacipran	Serotonin reuptake inhibitor
2925	45.25	cp	BRD-A26095496	clobetasol	Glucocorticoid receptor agonist
2923	45.29	cp	BRD-A71262238	nafadotride	Dopamine receptor antagonist
2917	45.39	cp	BRD-K24681473	YM-155	Survivin inhibitor
2918	45.39	cp	BRD-K09963420	saquinavir	HIV protease inhibitor
2919	45.39	cp	BRD-A54490543	pirlindole	Monoamine oxidase inhibitor
2915	45.42	cp	BRD-K15196155	IBC-293	Hydroxycarboxylic acid receptor agonist
2913	45.44	cp	BRD-K79684402	RO-10-5824	Dopamine receptor agonist
2903	45.68	cp	BRD-A84389091	L-655708	GABA receptor inverse agonist
2901	45.7	cp	BRD-K07736136	VX-702	p38 MAPK inhibitor
2900	45.71	cp	BRD-K62221994	T-98475	Gonadotropin releasing factor hormone receptor antagonist
2898	45.73	cp	BRD-K39944607	ochratoxin-a	Phenylalanyl tRNA synthetase inhibitor
2897	45.79	cp	BRD-K23335153	AMN-082	Glutamate receptor modulator
2887	46.2	cp	BRD-K11129031	gemfibrozil	Lipoprotein lipase activator
2884	46.28	cp	BRD-A18579359	wiskostatin	Neural Wiskott-Aldrich syndrome protein inhibitor
2880	46.37	cp	BRD-K75089421	procainamide	Sodium channel blocker
2866	46.66	cp	BRD-K03842655	penitrem-a	Potassium channel blocker
2863	46.75	cp	BRD-K11742128	triprolidine	Histamine receptor antagonist
2861	46.77	cp	BRD-K60038276	irbesartan	Angiotensin receptor antagonist
2862	46.77	cp	BRD-A04706586	bucladesine	Adenosine receptor agonist
2859	46.81	cp	BRD-K76840893	RS-17053	Adrenergic receptor antagonist
2856	46.85	cp	BRD-K85871428	SC-68376	p38 MAPK inhibitor
2855	46.88	cp	BRD-A68888262	azelastine	Histamine receptor antagonist
2854	46.92	cp	BRD-K32398298	alprazolam	Benzodiazepine receptor agonist
2853	46.97	cp	BRD-K49669041	BX-912	Pyruvate dehydrogenase kinase inhibitor
2846	47.35	cp	BRD-K21548250	moracizine	Sodium channel blocker
2844	47.45	cp	BRD-K19136521	indirubin	CDK inhibitor
2840	47.51	cp	BRD-A58048407	nimodipine	Calcium channel blocker
2837	47.55	cp	BRD-K19352500	prochlorperazine	Dopamine receptor antagonist
2838	47.55	cp	BRD-K59753853	MDL-29951	Glutamate receptor antagonist
2835	47.59	cp	BRD-K29173907	isoflupredone	Glucocorticoid receptor agonist
2833	47.76	cp	BRD-A04553218	chlorphenamine	Histamine receptor antagonist
2825	48.08	cp	BRD-K05737787	isoeugenol	Nitric oxide production inhibitor
2819	48.16	cp	BRD-K13169950	NSC-3852	HDAC inhibitor
2818	48.18	cp	BRD-A65767837	hydrocortisone	Glucocorticoid receptor agonist
2817	48.21	cp	BRD-K42573370	avrainvillamide-analog-2	nucleophosmin inhibitor
2816	48.24	cp	BRD-A61392169	eliprodil	Glutamate receptor antagonist
2814	48.26	cp	BRD-K47323024	methapyrilene	Histamine receptor antagonist
2808	48.46	cp	BRD-K17075857	chloroxine	Opioid receptor antagonist
2804	48.54	cp	BRD-K90733503	cefalexin	Bacterial cell wall synthesis inhibitor
2802	48.71	cp	BRD-K61401890	deguelin	NADH-ubiquinone oxidoreductase (Complex I) inhibitor
2797	48.8	cp	BRD-K02123250	JNJ-38877605	Tyrosine kinase inhibitor
2796	48.81	cp	BRD-K76568384	PHTPP	Estrogen receptor antagonist
2795	48.84	cp	BRD-K33459542	ditolylguanidine	Sigma receptor agonist
2794	48.88	cp	BRD-A17453586	MDL-72832	Serotonin receptor agonist
2792	48.93	cp	BRD-K17561142	amiodarone	Potassium channel blocker
2790	48.97	cp	BRD-K86301799	dipyridamole	Phosphodiesterase inhibitor
2788	49.12	cp	BRD-K40742111	baeomycesic-acid	Lipoxygenase inhibitor
2784	49.3	cp	BRD-K41731458	triclosan	Enoyl-[acyl-carrier-protein] reductase [NADH] inhibitor
2772	49.58	cp	BRD-A04308630	genipin	Choleretic agent
2767	49.76	cp	BRD-K02283807	GR-32191	Thromboxane receptor antagonist
2756	50.16	cp	BRD-K98493452	honokiol	AKT inhibitor
2751	50.27	cp	BRD-K12867552	THM-I-94	HDAC inhibitor
2742	50.43	cp	BRD-K48115423	2-(4-methoxybenzylthio)-6-methylpyrimidin-4-ol	Matrix metalloprotease inhibitor
2741	50.45	cp	BRD-K99447003	enalaprilat	ACE inhibitor
2740	50.46	cp	BRD-K18036262	L-168049	Glucagon receptor antagonist
2735	50.58	cp	BRD-K77286328	reversine	Aurora kinase inhibitor
2734	50.6	cp	BRD-K45033733	famciclovir	DNA polymerase inhibitor
2730	50.7	cp	BRD-A08003242	rhodomyrtoxin-b	sodium fluorescein uptake inhibitor
2728	50.73	cp	BRD-K22828899	TUL-XXI039	Serine/threonine kinase inhibitor
2726	50.86	cp	BRD-K00337317	NU-7441	DNA dependent protein kinase inhibitor
2722	50.95	cp	BRD-K87142802	veliparib	PARP inhibitor
2723	50.95	cp	BRD-A59174698	ritodrine	Adrenergic receptor agonist
2716	51.04	cp	BRD-K31633810	DAU-5884	Acetylcholine receptor antagonist
2710	51.16	cp	BRD-A19500257	geldanamycin	HSP inhibitor
2707	51.22	cp	BRD-A39646320	HC-toxin	HDAC inhibitor
2701	51.4	cp	BRD-A09828896	SKF-81297	Dopamine receptor agonist
2690	51.67	cp	BRD-K44353683	nateglinide	Insulin secretagogue
2684	51.74	cp	BRD-A49046702	SKF-89976A	GABA uptake inhibitor
2682	51.8	cp	BRD-K41895714	AS-605240	PI3K inhibitor
2680	51.92	cp	BRD-K82164249	andarine	Androgen receptor modulator
2679	51.93	cp	BRD-A74980173	gatifloxacin	Bacterial DNA gyrase inhibitor
2669	52.12	cp	BRD-K70327191	benzoxiquine	Anti-infective
2667	52.15	cp	BRD-K14821540	FCCP	Mitochondrial oxidative phosphorylation uncoupler
2668	52.15	cp	BRD-K54665485	R-59022	Diacylglycerol kinase inhibitor
2662	52.25	cp	BRD-M40783228	mesna	Antioxidant
2661	52.26	cp	BRD-K13211965	L-741742	Dopamine receptor antagonist
2657	52.39	cp	BRD-K59419204	AM-281	Cannabinoid receptor antagonist
2656	52.4	cp	BRD-K10961822	latanoprost	Prostanoid receptor agonist
2645	52.78	cp	BRD-A49734948	foliosidine	Plant alkaloid
2640	52.93	cp	BRD-K13646352	midostaurin	FLT3 inhibitor
2636	52.97	cp	BRD-K18619710	digoxigenin	Steroid
2634	52.98	cp	BRD-A96897502	U-74389F	Lipid peroxidase inhibitor
2632	53	cp	BRD-A37347161	BRL-52537	Opioid receptor agonist
2631	53.02	cp	BRD-K88868628	iodoacetic-acid	Cysteine peptidase inhibitor
2629	53.13	cp	BRD-K56429665	calcipotriol	Vitamin D receptor agonist
2624	53.37	cp	BRD-A30590053	MR-16728	Acetylcholine release enhancer
2621	53.45	cp	BRD-K74112339	acetohydroxamic-acid	Urease inhibitor
2618	53.53	cp	BRD-K40175214	torin-1	MTOR inhibitor
2617	53.58	cp	BRD-A43940795	tetrahydropalmatine	Serotonin release inhibitor
2612	53.7	cp	BRD-A11605036	thiocolchicoside	GABA receptor antagonist
2606	53.87	cp	BRD-K53972329	ruxolitinib	JAK inhibitor
2602	53.95	cp	BRD-A41833852	naloxone	Opioid receptor antagonist
2597	54.08	cp	BRD-K10016611	pyridine-2-aldoxime	Acetylcholinesterase inhibitor
2593	54.18	cp	BRD-A01320529	salmeterol	Adrenergic receptor agonist
2592	54.19	cp	BRD-K54771420	glycocholic-acid	Cholesterol inhibitor
2589	54.23	cp	BRD-K15834839	lobendazole	Anthelmintic
2590	54.23	cp	BRD-K74212935	ergocryptine	Dopamine agonist
2586	54.25	cp	BRD-K04976539	aminogenistein	SRC inhibitor
2581	54.46	cp	BRD-K11911061	GR-127935	Serotonin receptor antagonist
2575	54.66	cp	BRD-A29082194	gitoxigenin	ATPase inhibitor
2569	54.8	cp	BRD-K99696746	fatostatin	SREBP inhibitor
2563	54.98	cp	BRD-A95696820	acadesine	AMPK activator
2564	54.98	cp	BRD-K72541103	JAK3-inhibitor-I	JAK inhibitor
2561	55.04	cp	BRD-K86191271	cytosporone-b	NUR77 receptor agonist
2558	55.12	cp	BRD-A24381660	zeranol	Estrogen receptor agonist
2555	55.25	cp	BRD-K16508793	diazepam	Benzodiazepine receptor agonist
2554	55.28	cp	BRD-A52660433	tetrindole	Monoamine oxidase inhibitor
2549	55.34	cp	BRD-K50135270	GBR-12935	Dopamine uptake inhibitor
2548	55.37	cp	BRD-K22503835	scriptaid	HDAC inhibitor
2545	55.41	cp	BRD-K28907958	CD-437	Retinoid receptor agonist
2542	55.45	cp	BRD-K94919853	10H-phenothiazin-10-yl)(p-tolyl)methanone	Butyrylcholinesterase inhibitor
2543	55.45	cp	BRD-K34154330	tracazolate	GABA receptor modulator
2541	55.47	cp	BRD-A64297288	amlodipine	Calcium channel blocker
2540	55.6	cp	BRD-K52930707	rescinnamine	ACE inhibitor
2536	55.68	cp	BRD-K69690935	curcumin	Cyclooxygenase inhibitor
2533	55.83	cp	BRD-A22256192	terazosin	Adrenergic receptor antagonist
2531	55.88	cp	BRD-A42628519	iopanoic-acid	Radiopaque medium
2528	56.03	cp	BRD-K50384076	7,4'-dihydroxyflavone	Opioid receptor antagonist
2510	56.46	cp	BRD-K59570838	homoveratrylamine	Dopamine analog
2506	56.49	cp	BRD-K32318651	acyclovir	DNA polymerase inhibitor
2498	56.68	cp	BRD-K74133369	oligomycin-a	ATP synthase inhibitor
2493	56.83	cp	BRD-K26664453	cytochalasin-b	Microtubule inhibitor
2490	56.86	cp	BRD-K69328504	L-690488	Inositol monophosphatase inhibitor
2487	56.88	cp	BRD-A47598013	citalopram	Serotonin reuptake inhibitor
2486	56.89	cp	BRD-K65910366	KUC103904N	-666
2484	56.94	cp	BRD-K11696279	BU-239	Imidazoline receptor agonist
2483	56.95	cp	BRD-K62353524	DY-131	Estrogen receptor agonist
2482	56.97	cp	BRD-K45401373	betulinic-acid	Apoptosis stimulant
2481	56.99	cp	BRD-K51967704	BIIB021	HSP inhibitor
2479	57.11	cp	BRD-K28806945	L-750667	Dopamine receptor antagonist
2476	57.24	cp	BRD-K16277217	piperacetazine	Dopamine receptor antagonist
2475	57.29	cp	BRD-K26657438	imiquimod	TLR agonist
2474	57.32	cp	BRD-K81916719	triclabendazole	Microtubule inhibitor
2473	57.33	cp	BRD-K09537769	NU-7026	DNA dependent protein kinase inhibitor
2467	57.47	cp	BRD-K66944906	fraxidin	Carbonic anhydrase inhibitor
2465	57.54	cp	BRD-K56047318	RHC-80267	Triacylglycerol lipase inhibitor
2463	57.58	cp	BRD-K90976994	dehydrocholic-acid	Bile acid
2461	57.68	cp	BRD-K96740444	itopride	Dopamine receptor antagonist
2456	57.75	cp	BRD-K29530284	amlexanox	Histamine receptor modulator
2454	57.79	cp	BRD-K76907295	VU-0418947-2	HIF modulator
2453	57.83	cp	BRD-K13664374	dichloroacetic-acid	Pyruvate dehydrogenase kinase inhibitor
2450	57.93	cp	BRD-K34533029	tyrphostin-AG-494	EGFR inhibitor
2448	57.97	cp	BRD-K74402642	NSC-632839	Ubiquitin specific protease inhibitor
2442	58.16	cp	BRD-K65417056	meprylcaine	Local anesthetic
2438	58.21	cp	BRD-K07220430	cinnarizine	Calcium channel blocker
2436	58.27	cp	BRD-K48935217	epothilone	Microtubule inhibitor
2432	58.37	cp	BRD-K76908866	CP-724714	EGFR inhibitor
2430	58.39	cp	BRD-K82561139	ricinine	Casein kinase inhibitor
2429	58.4	cp	BRD-K93201660	ML-7	Myosin light chain kinase inhibitor
2426	58.43	cp	BRD-U25771771	WZ-4-145	EGFR inhibitor
2419	58.79	cp	BRD-A49370193	RO-60-0175	Serotonin receptor agonist
2416	58.92	cp	BRD-K21667562	AM-404	Cyclooxygenase inhibitor
2414	58.97	cp	BRD-K06712146	YM-90709	IL5 inhibitor
2408	59.08	cp	BRD-K06753942	nobiletin	MEK inhibitor
2405	59.15	cp	BRD-A93206962	L-755507	Adrenergic receptor agonist
2403	59.24	cp	BRD-K17110974	aristolochic-acid	Phospholipase inhibitor
2399	59.28	cp	BRD-A06784547	MRS-1334	Adenosine receptor antagonist
2397	59.37	cp	BRD-K66782112	BRD-K66782112	Histamine receptor antagonist
2392	59.49	cp	BRD-K06895174	cisapride	Serotonin receptor agonist
2389	59.54	cp	BRD-A88254928	salbutamol	Adrenergic receptor agonist
2388	59.61	cp	BRD-K89402695	L-655240	Thromboxane receptor antagonist
2381	59.75	cp	BRD-K93441486	diphemanil	Acetylcholine receptor antagonist
2377	59.84	cp	BRD-A19736161	ondansetron	Serotonin receptor antagonist
2375	59.86	cp	BRD-K90789829	nefazodone	Adrenergic inhibitor
2373	59.87	cp	BRD-K19796430	erismodegib	Smoothened receptor antagonist
2371	59.95	cp	BRD-K88304388	dextrorphan	Glutamate receptor antagonist
2365	60.32	cp	BRD-K15601958	SEW-2871	Lysophospholipid receptor agonist
2361	60.45	cp	BRD-K19295594	gossypol	BCL inhibitor
2359	60.47	cp	BRD-K71003802	hippeastrine	Plant alkaloid
2356	60.61	cp	BRD-K49111258	prazosin	Adrenergic receptor antagonist
2353	60.68	cp	BRD-A62809825	thapsigargin	ATPase inhibitor
2350	60.74	cp	BRD-K47278471	diphenhydramine	Histamine receptor antagonist
2343	60.87	cp	BRD-K09397065	SR-57227A	Serotonin receptor agonist
2339	60.95	cp	BRD-A43671941	oxprenolol	Adrenergic receptor antagonist
2338	60.97	cp	BRD-K17140735	SCH-79797	Proteasome inhibitor
2335	61.01	cp	BRD-K39520573	GW-5074	Leucine rich repeat kinase inhibitor
2334	61.03	cp	BRD-K86958018	olvanil	TRPV agonist
2332	61.13	cp	BRD-K18742343	H-8	PKA inhibitor
2329	61.15	cp	BRD-K20714604	RS-56812	Serotonin receptor partial agonist
2327	61.18	cp	BRD-K76805682	SB-415286	Glycogen synthase kinase inhibitor
2322	61.26	cp	BRD-K11663430	pyroxamide	HDAC inhibitor
2323	61.26	cp	BRD-K79145749	dibenzepin	Norepinephrine reuptake inhibitor
2317	61.41	cp	BRD-A16665823	butoconazole	Bacterial cell wall synthesis inhibitor
2316	61.42	cp	BRD-K58772419	AZD-6482	PI3K inhibitor
2313	61.46	cp	BRD-K55191674	benzylpenicillin	Penicillin binding protein inhibitor
2311	61.48	cp	BRD-K63675182	triflupromazine	Dopamine receptor antagonist
2303	61.66	cp	BRD-K72420232	WZ-4002	EGFR inhibitor
2301	61.76	cp	BRD-K56509348	BMS-182874	Endothelin receptor antagonist
2300	61.79	cp	BRD-K48735772	PD-158780	EGFR inhibitor
2297	61.87	cp	BRD-K54095730	CMPD-1	p38 MAPK inhibitor
2298	61.87	cp	BRD-K37865504	LY-2183240	FAAH inhibitor
2294	61.96	cp	BRD-K30649484	mafenide	Carbonic anhydrase inhibitor
2293	61.99	cp	BRD-A77118605	BML-ST330	Phospholipase inhibitor
2289	62.16	cp	BRD-A25004090	erastin	Ion channel antagonist
2284	62.23	cp	BRD-K06750613	GSK-1059615	PI3K inhibitor
2281	62.25	cp	BRD-A51182606	chloramphenicol	Protein synthesis inhibitor
2283	62.25	cp	BRD-K81473089	tacrine	Acetylcholinesterase inhibitor
2275	62.46	cp	BRD-A73859745	glycodeoxycholic-acid	Apoptosis stimulant
2271	62.52	cp	BRD-K08252256	diclofenac	Cyclooxygenase inhibitor
2266	62.6	cp	BRD-A62071884	siguazodan	Phosphodiesterase inhibitor
2260	62.84	cp	BRD-K36153907	KU-C103885	Cystic fibrosis transmembrane conductance regulator inhibitor
2255	62.88	cp	BRD-K82823804	SA-792987	PKC inhibitor
2254	62.89	cp	BRD-A39290993	cyproterone	Androgen receptor antagonist
2251	63.03	cp	BRD-K94512704	spiramide	Dopamine receptor antagonist
2248	63.04	cp	BRD-A11702965	chromomycin-a3	DNA binding agent
2250	63.04	cp	BRD-K23204545	busulfan	DNA inhibitor
2244	63.1	cp	BRD-K64606589	apicidin	HDAC inhibitor
2241	63.18	cp	BRD-A48261811	argatroban	Thrombin inhibitor
2238	63.31	cp	BRD-K18194590	mephentermine	Adrenergic receptor agonist
2235	63.36	cp	BRD-K60219430	serdemetan	MDM inhibitor
2236	63.36	cp	BRD-K06159959	CCMQ	Inhibitor of the binding of homoquinolinic acid to non-NMDA sensitive sites
2225	63.5	cp	BRD-A14208071	oxyphenonium	Cholinergic receptor antagonist
2222	63.51	cp	BRD-K86595100	chlordiazepoxide	Benzodiazepine receptor agonist
2223	63.51	cp	BRD-A48237631	mitomycin-c	DNA alkylating agent
2220	63.54	cp	BRD-K15935639	z-leu3-VS	Proteasome inhibitor
2219	63.58	cp	BRD-K68756823	FR-180204	-666
2215	63.68	cp	BRD-K76274772	MAPP-D-erythro	Ceramidase inhibitor
2212	63.76	cp	BRD-A85234536	N6-cyclopentyladenosine	Adenosine receptor agonist
2211	63.84	cp	BRD-K18618618	cimetidine	Histamine receptor antagonist
2209	63.91	cp	BRD-A65076780	dihydroergocristine	Adrenergic receptor antagonist
2208	63.92	cp	BRD-A77050075	heraclenol	Vitamin K antagonist
2203	64.02	cp	BRD-A07875874	cilnidipine	Calcium channel blocker
2189	64.45	cp	BRD-K42142750	retrorsine	Antimitotic
2187	64.47	cp	BRD-K45158365	valsartan	Angiotensin receptor antagonist
2183	64.76	cp	BRD-K82381502	acetylcholine	Acetylcholine receptor agonist
2180	64.82	cp	BRD-A68723818	brompheniramine	Histamine receptor antagonist
2177	64.88	cp	BRD-K08589866	linsitinib	IGF-1 inhibitor
2175	64.89	cp	BRD-K36198571	WAY-170523	Metalloproteinase inhibitor
2174	64.9	cp	BRD-K50388907	fenofibrate	PPAR receptor agonist
2172	64.93	cp	BRD-K43405658	tyrphostin-AG-527	Protein tyrosine kinase inhibitor
2171	64.94	cp	BRD-A65597028	RX-821002	Adrenergic receptor antagonist
2169	64.99	cp	BRD-K78599730	manumycin-a	Farnesyltransferase inhibitor
2166	65.05	cp	BRD-A78877355	nefopam	Cyclooxygenase inhibitor
2167	65.05	cp	BRD-A98431941	ephedrine	Adrenergic receptor agonist
2165	65.06	cp	BRD-K76617868	fasudil	Rho associated kinase inhibitor
2163	65.1	cp	BRD-K67977190	eprosartan	Angiotensin receptor antagonist
2161	65.13	cp	BRD-K61269089	daphnetin	Protein kinase inhibitor
2157	65.19	cp	BRD-K52911425	GDC-0941	PI3K inhibitor
2150	65.45	cp	BRD-K69688083	mestinon	Cholinesterase inhibitor
2147	65.47	cp	BRD-K81209159	herniarin	Acetylcholinesterase inhibitor
2144	65.51	cp	BRD-K66353228	zoxazolamine	Myorelaxant
2143	65.52	cp	BRD-K61737877	VEGF-receptor-2-kinase-inhibitor-IV	VEGFR inhibitor
2139	65.62	cp	BRD-K09635314	M-3M3FBS	phospholipase activator
2136	65.83	cp	BRD-K13544237	r(-)-propylnorapomorphine	Dopamine receptor agonist
2135	65.9	cp	BRD-K50891186	GR-103691	Dopamine receptor antagonist
2129	66.07	cp	BRD-K46742498	alosetron	Serotonin receptor antagonist
2120	66.34	cp	BRD-K09485525	GANT-61	GLI antagonist
2118	66.44	cp	BRD-A97730597	hexylcaine	Sodium channel blocker
2114	66.5	cp	BRD-K32292990	CGP-53353	EGFR inhibitor
2112	66.57	cp	BRD-K80672993	M2-PK-activator	-666
2110	66.67	cp	BRD-A69917777	aminopentamide	Acetylcholine receptor antagonist
2108	66.74	cp	BRD-A75368507	demeclocycline	Bacterial 30S ribosomal subunit inhibitor
2102	66.84	cp	BRD-K83597974	pargyline	Monoamine oxidase inhibitor
2103	66.84	cp	BRD-K96037667	norethindrone	Progesterone receptor agonist
2101	66.85	cp	BRD-A13188892	doxazosin	Adrenergic receptor antagonist
2097	66.91	cp	BRD-K71534238	GW-9508	Free fatty acid receptor agonist
2098	66.91	cp	BRD-K30020243	aliskiren	Antihypertensive
2092	67.04	cp	BRD-A61470182	n-formylmethionylalanine	macrophage activator
2091	67.05	cp	BRD-K33453211	levocabastine	Histamine receptor antagonist
2088	67.1	cp	BRD-K98490050	amsacrine	Topoisomerase inhibitor
2084	67.17	cp	BRD-A05352148	ipratropium	Acetylcholine receptor antagonist
2083	67.18	cp	BRD-K51223576	AG-99	Tyrosine kinase inhibitor
2082	67.2	cp	BRD-A14574269	UB-165	Acetylcholine receptor agonist
2081	67.23	cp	BRD-A96882008	L-732138	Tachykinin antagonist
2078	67.29	cp	BRD-K71266197	PSB-06126	NTPDase inhibitor
2077	67.36	cp	BRD-K02590140	O-2050	Cannabinoid receptor antagonist
2069	67.55	cp	BRD-K63550407	erythromycin	NFkB pathway inhibitor
2068	67.59	cp	BRD-K36627727	tamibarotene	Retinoid receptor agonist
2065	67.66	cp	BRD-A81866333	CGS-21680	Adenosine receptor agonist
2061	67.84	cp	BRD-K64994968	progesterone	Progesterone receptor agonist
2060	67.86	cp	BRD-K82562631	tolmetin	Cyclooxygenase inhibitor
2058	67.89	cp	BRD-K27450477	EHNA	Adenosine deaminase inhibitor
2053	67.97	cp	BRD-K28936863	ketotifen	Histamine receptor agonist
2052	67.98	cp	BRD-K39823328	VU-0366037-2	Glutamate receptor modulator
2051	68	cp	BRD-K10176267	L-701252	Glutamate receptor antagonist
2043	68.22	cp	BRD-K68202742	trichostatin-a	HDAC inhibitor
2040	68.25	cp	BRD-K75641298	metoclopramide	Dopamine receptor antagonist
2034	68.39	cp	BRD-K87573634	propylpyrazole	Estrogen receptor agonist
2031	68.45	cp	BRD-A63043573	cabergoline	Dopamine receptor agonist
2030	68.46	cp	BRD-K06980535	promazine	Dopamine receptor antagonist
2027	68.56	cp	BRD-K21936341	oxotremorine	Acetylcholine receptor agonist
2026	68.57	cp	BRD-K62736196	guanabenz	-666
2021	68.62	cp	BRD-A39255369	DCPIB	Chloride channel blocker
2023	68.62	cp	BRD-K38197229	bumetanide	Solute carrier family member inhibitor
2020	68.69	cp	BRD-K97056771	HY-11007	BCR-ABL kinase inhibitor
2018	68.72	cp	BRD-K89274813	DMP-543	Acetylcholine release stimulant
2013	68.78	cp	BRD-K01815685	indole	aryl hydrocarbon receptor agonist
2009	68.84	cp	BRD-K56957086	dacinostat	HDAC inhibitor
2007	68.92	cp	BRD-K01649396	indatraline	Norepinephrine transporter inhibitor
2002	68.98	cp	BRD-K15891719	tenofovir	Reverse transcriptase inhibitor
1995	69.05	cp	BRD-K51485625	ritonavir	HIV protease inhibitor
1993	69.07	cp	BRD-K15409150	penfluridol	T-type calcium channel blocker
1988	69.16	cp	BRD-K13642330	cosmosiin	Cytochrome P450 inhibitor
1985	69.19	cp	BRD-A65550283	ginsenoside	Steroid hormone receptor agonist
1982	69.21	cp	BRD-A28746609	paclitaxel	Tubulin inhibitor
1981	69.22	cp	BRD-K48722258	dilazep	Adenosine reuptake inhibitor
1976	69.33	cp	BRD-K69837166	trap-101	Nociceptin/orphanin FQ (NOP) receptor antagonist
1972	69.37	cp	BRD-K24132293	piperlongumine	Glutathione transferase inhibitor
1971	69.42	cp	BRD-A35989968	megestrol	Progesterone receptor agonist
1969	69.49	cp	BRD-K77987382	mebendazole	Tubulin inhibitor
1960	69.7	cp	BRD-K10042277	desmethylclozapine	Acetylcholine receptor agonist
1955	69.83	cp	BRD-K59574735	ubenimex	Leukotriene inhibitor
1954	69.84	cp	BRD-K35941380	methysergide	Serotonin receptor antagonist
1949	69.92	cp	BRD-A51714012	venlafaxine	Adrenergic inhibitor
1938	70.12	cp	BRD-A45140972	meclocycline	Bacterial 30S ribosomal subunit inhibitor
1939	70.12	cp	BRD-K68103045	CGS-20625	Benzodiazepine receptor agonist
1937	70.19	cp	BRD-A36217750	sulfinpyrazone	Uricosuric blocker
1934	70.33	cp	BRD-A11990600	lorazepam	Benzodiazepine receptor agonist
1933	70.36	cp	BRD-K51730347	diphencyprone	Immunostimulant
1932	70.37	cp	BRD-K39987650	bisacodyl	Laxative
1931	70.47	cp	BRD-A39230911	chlorphensin	Muscle relaxant
1929	70.57	cp	BRD-A36074203	remacemide	Glutamate receptor antagonist
1924	70.74	cp	BRD-A06352418	terfenadine	Histamine receptor antagonist
1916	71	cp	BRD-A02189320	met-leu-phe	-666
1913	71.07	cp	BRD-K69032158	diprotin-a	Dipeptidyl peptidase inhibitor
1910	71.13	cp	BRD-K14200658	syrosingopine	Vesicular monoamine transporter inhibitor
1898	71.35	cp	BRD-K55044200	amoxicillin	Penicillin binding protein inhibitor
1897	71.38	cp	BRD-K88759641	EMD-66684	Angiotensin receptor antagonist
1894	71.44	cp	BRD-K55591206	epigallocatechin	Nitric oxide synthase inhibitor
1892	71.45	cp	BRD-K15519488	CS-110266	Dopamine receptor agonist
1890	71.53	cp	BRD-K14536225	piceid	Glucosidase inhibitor
1885	71.65	cp	BRD-K67537649	PQ-401	IGF-1 inhibitor
1883	71.69	cp	BRD-A31521121	methocarbamol	Muscle relaxant
1877	71.77	cp	BRD-A09925278	etilefrine	Adrenergic receptor agonist
1876	71.78	cp	BRD-K82688027	RG-13022	PDGFR receptor inhibitor
1875	71.81	cp	BRD-K53913732	SB-408124	Orexin receptor antagonist
1872	71.9	cp	BRD-K47631482	bromhexine	Mucolytic agent
1871	71.91	cp	BRD-K09638361	SA-63133	-666
1869	71.94	cp	BRD-K44432556	VU-0418946-1	HIF modulator
1863	72.08	cp	BRD-K59637651	NSC-119889	Protein synthesis inhibitor
1861	72.15	cp	BRD-K66792149	quinoclamine	Algicide
1859	72.16	cp	BRD-A09161221	nomilin	HSP inhibitor
1855	72.24	cp	BRD-K47539947	tetradecylthioacetic-acid	Lipid peroxidase inhibitor
1852	72.36	cp	BRD-K88871508	lisuride	Dopamine receptor agonist
1850	72.4	cp	BRD-K29178788	dictamnine	Furoquinoline alkaloid
1846	72.43	cp	BRD-A16700644	isoxsuprine	Adrenergic receptor agonist
1845	72.44	cp	BRD-A97437073	rosiglitazone	Insulin sensitizer
1839	72.54	cp	BRD-K26674531	GR-235	Estrogen receptor agonist
1836	72.6	cp	BRD-A65449987	flunisolide	Cytochrome P450 inhibitor
1837	72.6	cp	BRD-K25394294	oxaprozin	Cyclooxygenase inhibitor
1834	72.62	cp	BRD-A19633847	perhexiline	Carnitine palmitoyltransferase inhibitor
1833	72.63	cp	BRD-K10466330	AVA	Nucleophosmin inhibitor
1832	72.7	cp	BRD-K33106058	cytarabine	Ribonucleotide reductase inhibitor
1824	72.87	cp	BRD-K18135438	chenodeoxycholic-acid	11-beta-HSD1 inhibitor
1821	72.95	cp	BRD-K74761218	WT-171	HDAC inhibitor
1820	72.98	cp	BRD-K77133231	PD-169316	p38 MAPK inhibitor
1818	73.06	cp	BRD-A22684332	procaterol	Adrenergic receptor agonist
1817	73.09	cp	BRD-K73978287	hydrocortisone	Glucocorticoid receptor agonist
1816	73.14	cp	BRD-A81402010	KU-C103443N	CDC inhibitor
1803	73.38	cp	BRD-A35912562	pregnenolone	Glutamate receptor modulator
1800	73.48	cp	BRD-K12260308	xanthoxyline	Antifungal
1799	73.51	cp	BRD-A73368467	fexofenadine	Histamine receptor antagonist
1796	73.55	cp	BRD-K00234327	RU-24969	Serotonin receptor agonist
1794	73.62	cp	BRD-K13810148	givinostat	HDAC inhibitor
1790	73.74	cp	BRD-K14282469	LY-165163	Serotonin receptor antagonist
1787	73.78	cp	BRD-A50928468	norgestrel	Progesterone receptor agonist
1786	73.88	cp	BRD-K28578425	cilostamide	Phosphodiesterase inhibitor
1785	73.93	cp	BRD-K45542189	diethylcarbamazine	Lipoxygenase inhibitor
1784	73.95	cp	BRD-K30563334	rifabutin	Protein synthesis inhibitor
1779	74	cp	BRD-K49027941	PSB-1115	Adenosine receptor antagonist
1777	74.05	cp	BRD-K78633253	EXO-1	ARF inhibitor
1773	74.21	cp	BRD-K17743125	belinostat	HDAC inhibitor
1771	74.23	cp	BRD-A15415227	GW-1929	PPAR receptor agonist
1769	74.24	cp	BRD-K41996876	tyrphostin-1	EGFR inhibitor
1765	74.26	cp	BRD-K13514097	everolimus	MTOR inhibitor
1766	74.26	cp	BRD-K32906660	bis-tyrphostin	EGFR inhibitor
1761	74.35	cp	BRD-K68132782	terbinafine	Fungal squalene epoxidase inhibitor
1757	74.44	cp	BRD-K36529613	PU-H71	HSP inhibitor
1754	74.46	cp	BRD-K52751261	TAK-715	p38 MAPK inhibitor
1752	74.5	cp	BRD-A28422058	L-689560	Glutamate receptor antagonist
1751	74.51	cp	BRD-A98299281	velnacrine	cholinesterase inhibitor
1750	74.55	cp	BRD-K73397362	purmorphamine	Smoothened receptor agonist
1749	74.56	cp	BRD-K50324045	avrainvillamide-analog-6	nucleophosmin inhibitor
1747	74.63	cp	BRD-A28105619	cucurbitacin-i	JAK inhibitor
1746	74.73	cp	BRD-K31054881	BMY-7378	Adrenergic receptor antagonist
1745	74.74	cp	BRD-K25224017	pirenperone	Serotonin receptor antagonist
1741	74.85	cp	BRD-K30697463	desoximetasone	Glucocorticoid receptor agonist
1740	74.86	cp	BRD-K59369769	tozasertib	Aurora kinase inhibitor
1734	75.02	cp	BRD-A87387433	cefpodoxime	Bacterial cell wall synthesis inhibitor
1730	75.2	cp	BRD-K91699951	benzonatate	Local anesthetic
1727	75.24	cp	BRD-A42167015	carteolol	Adrenergic receptor antagonist
1726	75.28	cp	BRD-K64157027	ZD-2079	Adrenergic receptor agonist
1724	75.33	cp	BRD-K12357156	AG-490	EGFR inhibitor
1723	75.35	cp	BRD-K37991163	paroxetine	Selective serotonin reuptake inhibitor (SSRI)
1717	75.38	cp	BRD-K33572481	taurodeoxycholic-acid	Bile acid
1716	75.39	cp	BRD-A02333338	cyclopamine	Smoothened receptor antagonist
1715	75.46	cp	BRD-K47150025	KI-8751	VEGFR inhibitor
1714	75.51	cp	BRD-K19540840	saracatinib	SRC inhibitor
1713	75.53	cp	BRD-K83508485	FK-888	Tachykinin antagonist
1706	75.7	cp	BRD-K51302260	KU-C103871	GSP agonist
1704	75.72	cp	BRD-K29458283	chlorambucil	DNA inhibitor
1703	75.73	cp	BRD-K70557564	zosuquidar	P-glycoprotein inhibitor
1702	75.76	cp	BRD-K81272440	dantrolene	Calcium channel blocker
1698	75.84	cp	BRD-K81418486	vorinostat	HDAC inhibitor
1697	75.89	cp	BRD-K42748308	XE-991	Potassium channel blocker
1696	76.01	cp	BRD-K76872913	benzanthrone	Aromatic hydrocarbon derivative
1694	76.04	cp	BRD-K01436366	XMD-1150	Leucine rich repeat kinase inhibitor
1692	76.08	cp	BRD-K52850071	JAK3-Inhibitor-II	JAK inhibitor
1691	76.09	cp	BRD-K01253243	SB-590885	RAF inhibitor
1688	76.19	cp	BRD-K55344148	BU-224	Imidazoline receptor ligand
1680	76.3	cp	BRD-K32330832	VER-155008	HSP inhibitor
1678	76.34	cp	BRD-K57631554	aminolevulinic-acid	Oxidizing agent
1676	76.37	cp	BRD-A01346607	flumetasone	Glucocorticoid receptor agonist
1675	76.38	cp	BRD-K40645748	mefloquine	Adenosine receptor antagonist
1673	76.44	cp	BRD-K22878149	SB-205607	Delta 1 opioid receptor agonist
1670	76.48	cp	BRD-A10715913	sulpiride	Dopamine receptor antagonist
1671	76.48	cp	BRD-K96119599	leucodin	Melanin inhibitor
1667	76.51	cp	BRD-A09495397	bicuculline	GABA receptor antagonist
1664	76.57	cp	BRD-K95851186	CGP-13501	GABA receptor modulator
1661	76.59	cp	BRD-A84327315	calcitriol	Vitamin D receptor agonist
1660	76.61	cp	BRD-K59331372	SB-366791	TRPV antagonist
1656	76.71	cp	BRD-K25186396	tangeritin	Cell cycle inhibitor
1655	76.72	cp	BRD-A06352508	SB-218078	CHK inhibitor
1647	76.88	cp	BRD-A63546914	RO-04-5595	Glutamate receptor antagonist
1642	76.97	cp	BRD-K15025317	BAY-11-7821	NFkB pathway inhibitor
1639	77.01	cp	BRD-K93918653	quizartinib	FLT3 inhibitor
1636	77.12	cp	BRD-K04853698	LDN-193189	Serine/threonine kinase inhibitor
1634	77.18	cp	BRD-A29734509	disopyramide	Sodium channel blocker
1633	77.19	cp	BRD-K60762818	desipramine	Tricyclic antidepressant
1630	77.27	cp	BRD-K78485176	olmesartan	Angiotensin receptor antagonist
1627	77.3	cp	BRD-A01643550	prednisolone	Glucocorticoid receptor agonist
1628	77.3	cp	BRD-K32164935	tolazamide	ATP channel blocker
1620	77.41	cp	BRD-A39052811	mosapride	Serotonin receptor agonist
1621	77.41	cp	BRD-K13926615	vardenafil	Phosphodiesterase inhibitor
1618	77.54	cp	BRD-K79366068	PSB-069	NTPDase inhibitor
1609	77.7	cp	BRD-K40619305	larixinic-acid	Compound that interacts with metal centers
1600	77.81	cp	BRD-K93460210	lamotrigine	Serotonin receptor antagonist
1597	77.9	cp	BRD-K52080565	rilmenidine	Imidazoline receptor agonist
1595	77.92	cp	BRD-A02759312	betaxolol	Adrenergic receptor antagonist
1594	77.95	cp	BRD-K00603606	ticlopidine	Purinergic receptor antagonist
1591	77.99	cp	BRD-K46469693	SCH-442416	Adenosine receptor antagonist
1588	78.07	cp	BRD-K95885906	quercetagetin	PIM inhibitor
1584	78.15	cp	BRD-K56001384	antimycin-a	ATP synthase inhibitor
1583	78.2	cp	BRD-K78126613	menadione	Mitochondrial DNA polymerase inhibitor
1577	78.32	cp	BRD-A68039575	liquiritigenin	Aromatase inhibitor
1576	78.35	cp	BRD-K64610608	EMF-bca1-57	caspase inhibitor
1575	78.38	cp	BRD-K47869605	podophyllotoxin	Microtubule inhibitor
1572	78.4	cp	BRD-K09499853	KU-0060648	DNA dependent protein kinase inhibitor
1570	78.42	cp	BRD-K25504083	cytochalasin-d	Actin polymerization inhibitor
1567	78.45	cp	BRD-K05653692	DL-PDMP	Glucosyltransferase inhibitor
1564	78.5	cp	BRD-K63874012	thioperamide	Histamine receptor antagonist
1556	78.68	cp	BRD-A38030642	cyclosporin-a	Calcineurin inhibitor
1549	78.74	cp	BRD-K56115039	BU-226	Imidazoline receptor ligand
1545	78.87	cp	BRD-K67783091	haloperidol	Dopamine receptor antagonist
1544	78.88	cp	BRD-K89687904	PKCbeta-inhibitor	PKC inhibitor
1541	78.91	cp	BRD-K15563106	phloretin	Sodium/glucose cotransporter inhibitor
1539	78.93	cp	BRD-A35519318	benidipine	Calcium channel blocker
1535	78.95	cp	BRD-K39621635	artemether	Antimalarial
1536	78.95	cp	BRD-A61793559	metolazone	Carbonic anhydrase inhibitor
1533	79.01	cp	BRD-K62810658	PD-98059	MEK inhibitor
1532	79.02	cp	BRD-K91263825	nortriptyline	Tricyclic antidepressant
1531	79.03	cp	BRD-K61829047	7b-cis	Exportin antagonist
1530	79.05	cp	BRD-A06726973	dibutyrylcyclic-gmp	cGMP analog
1527	79.08	cp	BRD-A47494775	dipivefrine	Adrenergic receptor agonist
1525	79.14	cp	BRD-K12102668	nialamide	Monoamine oxidase inhibitor
1522	79.26	cp	BRD-K09764130	mead-ethanolamide	Cannabinoid receptor agonist
1521	79.28	cp	BRD-A74904029	EI-231	Casein kinase inhibitor
1519	79.34	cp	BRD-K18909381	CGS-12066B	Serotonin receptor agonist
1515	79.42	cp	BRD-A95096829	PNU-96415E	Dopamine receptor antagonist
1512	79.49	cp	BRD-A07765530	epinephrine	carbonic anhydrase activator
1509	79.53	cp	BRD-A78360835	cercosporin	Photoactivated toxin
1508	79.55	cp	BRD-K68190965	GR-46611	Serotonin receptor agonist
1505	79.57	cp	BRD-A99411506	esculin	Antioxidant
1502	79.63	cp	BRD-A29901043	KIN001-127	ITK inhibitor
1501	79.66	cp	BRD-A43849199	karakoline	Phytotoxin
1497	79.73	cp	BRD-K71289571	zafirlukast	Leukotriene receptor antagonist
1494	79.81	cp	BRD-K13800121	parecoxib	Cyclooxygenase inhibitor
1492	79.9	cp	BRD-K12219985	glipizide	Sulfonylurea
1485	79.94	cp	BRD-K64341947	CFM-1571	Guanylate cyclase activator
1481	79.98	cp	BRD-K03600606	catechin	Beta secretase inhibitor
1478	80.07	cp	BRD-A39969961	eplerenone	Cytochrome P450 inhibitor
1471	80.31	cp	BRD-K94441233	mevastatin	HMGCR inhibitor
1458	80.56	cp	BRD-K49810818	sorafenib	FLT3 inhibitor
1450	80.73	cp	BRD-K46556543	canrenoic-acid	Mineralocorticoid receptor antagonist
1448	80.79	cp	BRD-A99833829	bethanechol	Acetylcholine receptor agonist
1444	80.87	cp	BRD-A61856038	tremulacin	Lipoxygenase inhibitor
1438	80.99	cp	BRD-A79903587	tegafur	Thymidylate synthase inhibitor
1437	81	cp	BRD-A67981824	cefotaxime	Bacterial cell wall synthesis inhibitor
1435	81.06	cp	BRD-K83972459	JWE-035	Aurora kinase inhibitor
1431	81.15	cp	BRD-K82036761	sertraline	Serotonin receptor antagonist
1430	81.16	cp	BRD-K62929068	6-benzylaminopurine	Purinergic receptor activator
1424	81.31	cp	BRD-K14221570	benzopurpurin-4b	HIV entry inhibitor
1422	81.34	cp	BRD-A30205217	ethotoin	Hydantoin antiepileptic
[truncated: 430 more rows]
